# Supplementary material for: Simple prerequisite of presequence for mitochondrial protein import in the unicellular red alga Cyanidioschyzon merolae
Source: J Cell Sci. 2024 Jul 23;137(14):jcs262042. doi: 10.1242/jcs.262042 (PMC11298712; doi:10.1242/jcs.262042)
Supplement: Table S1. List of results of the presequence prediction for 4,803 C. merolae ORFs. [file joces-137-262042-TableS1.xlsx]

## Sheet: Prediction results
Gene ID	Prediction	noTP	mTP	cTP	luTP	c+luTP	CS Position
CMA001C	SP	0.002359	0.006354	8.8e-05	6e-06	9.4e-05	CS pos: 30-31. VAA-LS. Pr: 0.8300
CMA004C	noTP	0.428472	0.413286	0.15196	0.000509	0.152469
CMA005C	noTP	0.736121	0.004545	0.256194	0.001068	0.257262
CMB039C	mTP	0.120256	0.316266	0.25995	0.303405	0.563355	CS pos: 37-38. RRG-SV. Pr: 0.2493
CMA008C	noTP	0.994548	0.000717	8e-05	0.000194	0.000274
CMA009C	noTP	0.997591	1.8e-05	1e-06	0	1e-06
CMA010C	noTP	0.997228	9.4e-05	0.000439	0.001221	0.00166
CMA011C	SP	0.113823	0.003868	0.000797	0.00053	0.001327	CS pos: 32-33. REA-SV. Pr: 0.2310
CMA013C	noTP	0.734561	0.013277	0.250979	0.000849	0.251828
CMA015C	noTP	0.983263	0.016149	8.7e-05	3.8e-05	0.000125
CMA016C	noTP	0.999993	1e-06	0	0	0
CMA017C	noTP	0.999607	1e-06	3.6e-05	2e-06	3.8e-05
CMA019C	noTP	0.997002	0.000185	0.001361	0	0.001361
CMA021C	noTP	0.999858	2.7e-05	6.1e-05	0	6.1e-05
CMA022C	cTP	0.041734	0.098489	0.859575	3e-05	0.859605	CS pos: 58-59. WRM-GT. Pr: 0.6395
CMA023C	noTP	0.998807	3e-06	0.000125	1e-06	0.000126
CMA024C	SP	8.5e-05	8.3e-05	2e-06	0	2e-06	CS pos: 24-25. AFA-RP. Pr: 0.9124
CMA025C	noTP	0.99995	3e-06	0	0	0
CMA027C	noTP	0.999543	2.3e-05	0	0	0
CMA028C	noTP	0.99992	7e-06	4e-06	0	4e-06
CMA029C	noTP	0.997992	0.000296	3e-06	1e-06	4e-06
CMA030C	cTP	0.191721	0.052166	0.755403	0.000676	0.756079	CS pos: 46-47. RRL-AA. Pr: 0.2317
CMA031C	noTP	0.999996	0	1e-06	0	1e-06
CMA033C	noTP	0.469721	0.144923	0.359949	0.024935	0.384884
CMA034C	noTP	0.99999	0	0	0	0
CMA035C	noTP	0.96852	0.012779	0.014465	0.003529	0.017994
CMA036C	noTP	0.999872	2.2e-05	3e-06	2e-06	5e-06
CMA037C	noTP	0.954121	0.044365	0.000999	5.8e-05	0.001057
CMA039C	noTP	0.999695	0.000216	0	0	0
CMA040C	noTP	0.999677	6e-06	1e-06	0	1e-06
CMA041C	noTP	0.999827	6.9e-05	0	0	0
CMA042C	noTP	0.994705	7e-06	0.000384	1.4e-05	0.000398
CMA044C	noTP	0.986021	0.013513	0.000109	4.7e-05	0.000156
CMA045C	noTP	0.999828	3e-06	2e-06	1e-06	3e-06
CMA046C	cTP	0.120617	0.041613	0.78226	0.055298	0.837558	CS pos: 34-35. VTC-SR. Pr: 0.6330
CMA048C	noTP	0.42796	0.064819	0.378272	0.006593	0.384865
CMA050C	noTP	0.999977	1e-06	0	0	0
CMA052C	noTP	0.999354	0.000485	0	0	0
CMA053C	noTP	0.882579	0.024379	0.001432	0.00138	0.002812
CMA054C	noTP	0.950245	0.002669	0.041541	8.1e-05	0.041622
CMT435C	mTP	0.290453	0.349182	0.348528	0.011802	0.36033	CS pos: 48-49. RRL-SV. Pr: 0.2951
CMA059C	noTP	0.623403	0.136796	0.234336	0.00179	0.236126
CMA060C	noTP	0.970411	0.014956	0.004937	0.008863	0.0138
CMA061C	cTP	0.065374	0.085818	0.848484	0.00017	0.848654	CS pos: 73-74. LRM-SA. Pr: 0.4495
CMA062C	noTP	0.999513	3.7e-05	0	1e-06	1e-06
CMA063C	noTP	0.998305	0.000432	0.000665	1.6e-05	0.000681
CMA064C	cTP	0.262914	0.047851	0.683719	0.005498	0.689217	CS pos: 63-64. VFA-LT. Pr: 0.1172
CMA065C	noTP	0.562885	0.101894	0.124583	0.209379	0.333962
CMA066C	noTP	0.999944	2.5e-05	1.8e-05	1e-06	1.9e-05
CMA067C	noTP	0.425459	0.037696	0.163526	0.004932	0.168458
CMS493C	mTP	0.27709	0.352712	0.324897	0.002091	0.326988	CS pos: 59-60. RHL-SA. Pr: 0.3396
CMA069C	noTP	0.999342	0.000246	8.1e-05	4.5e-05	0.000126
CMA070C	cTP	0.403316	0.013259	0.513446	0.069974	0.58342	CS pos: 97-98. AYA-RT. Pr: 0.3653
CMA072C	noTP	0.999679	0.000268	4e-06	1.2e-05	1.6e-05
CMA074C	noTP	0.999629	1.1e-05	0	0	0
CMA075C	noTP	0.999893	0	0	0	0
CMA077C	noTP	0.942405	0.051574	5.1e-05	1.7e-05	6.8e-05
CMA078C	noTP	0.813624	0.015097	0.020602	0.020737	0.041339
CMA079C	noTP	0.891788	0.107533	2.4e-05	1.5e-05	3.9e-05
CMA080C	noTP	0.999901	0	1.5e-05	0	1.5e-05
CMA081C	noTP	0.999582	3.6e-05	0.000353	2e-06	0.000355
CMA082C	noTP	0.997446	1.6e-05	0.002506	2e-06	0.002508
CMA083C	noTP	0.999205	0.000122	0.000128	1e-06	0.000129
CMA085C	noTP	0.999812	2.1e-05	1.2e-05	1e-06	1.3e-05
CMA086C	noTP	0.529991	0.180748	0.266342	0.019859	0.286201
CMA087C	noTP	0.998816	0.000233	0.000319	9e-06	0.000328
CMA089C	noTP	0.99987	4.6e-05	0	0	0
CMA090C	noTP	0.970758	0.000206	1.4e-05	6e-06	2e-05
CMA091C	noTP	0.999954	2.8e-05	1e-06	0	1e-06
CMA093C	noTP	0.997874	0.001943	3.9e-05	4e-06	4.3e-05
CMA095C	noTP	0.999905	4.2e-05	0	0	0
CMA098C	noTP	0.999949	1e-06	0	0	0
CMA099C	cTP	0.282263	0.236411	0.453186	0.003585	0.456771	CS pos: 81-82. FVA-AP. Pr: 0.1480
CMA101C	noTP	0.999397	0.00026	2.7e-05	0.0002	0.000227
CMA103C	noTP	0.99994	2e-06	3e-06	0	3e-06
CMA105C	cTP	0.126871	0.00086	0.860577	0.011604	0.872181	CS pos: 99-100. CRC-CT. Pr: 0.2807
CMA106C	noTP	0.815164	0.03776	0.075931	0.058626	0.134557
CMA107C	noTP	0.539753	0.412293	0.047471	0.00013	0.047601
CMA109C	noTP	0.999942	1e-06	2e-06	3.2e-05	3.4e-05
CMK174C	mTP	0.286682	0.354723	0.044156	0.001997	0.046153	CS pos: 61-62. ARH-GE. Pr: 0.1850
CMA114C	noTP	0.984149	0.015511	0.000213	7e-06	0.00022
CMA115C	noTP	0.996295	0.00107	0.000797	8e-06	0.000805
CMA116C	noTP	0.997721	0.002031	0	0	0
CMA118C	noTP	0.857903	0.044135	0.096511	0.000431	0.096942
CMA119C	noTP	0.996743	0.002152	0.000585	6e-05	0.000645
CMA121C	noTP	0.999384	1.1e-05	0.000537	3e-06	0.00054
CMA122C	noTP	0.999991	3e-06	1e-06	0	1e-06
CMA124C	noTP	0.999754	5.5e-05	9.7e-05	1e-06	9.8e-05
CMA125C	noTP	0.999836	0.000112	4e-06	0	4e-06
CMA127C	noTP	0.986936	1.7e-05	0	0	0
CMA128C	noTP	0.999237	9e-06	0.000205	3e-06	0.000208
CMA129C	noTP	0.999638	4.6e-05	9.2e-05	1e-06	9.3e-05
CMA130C	noTP	0.999945	1e-06	0	0	0
CMA132C	noTP	0.998963	8e-06	7e-06	0	7e-06
CMA133C	noTP	0.999861	9.7e-05	1.1e-05	0	1.1e-05
CMA134C	noTP	0.995251	0.001241	2.1e-05	0.002485	0.002506
CMA135C	SP	0.487015	0.002567	0.000288	1.2e-05	0.0003	CS pos: 32-33. VLA-AV. Pr: 0.3743
CMA136C	noTP	0.996581	5.9e-05	8.1e-05	4.2e-05	0.000123
CMA138C	noTP	0.999996	0	2e-06	0	2e-06
CMA140C	noTP	0.945826	0.053998	2e-05	1e-06	2.1e-05
CMA142C	SP	0.001545	0.005429	7.5e-05	3e-06	7.8e-05	CS pos: 30-31. VAA-LS. Pr: 0.8305
CMA145C	noTP	0.999535	8e-06	1.3e-05	0	1.3e-05
CMB002C	noTP	0.998668	9.8e-05	0.00112	2e-06	0.001122
CMB003C	noTP	0.651231	0.303286	0.043895	0.00074	0.044635
CMB004C	noTP	0.997602	0.002161	0.000196	5e-06	0.000201
CMB005C	noTP	0.999933	2.4e-05	3.5e-05	0	3.5e-05
CMB006C	noTP	0.879729	0.11552	0.00195	3.2e-05	0.001982
CMB007C	noTP	0.991282	0.001455	0.000825	6e-06	0.000831
CMB008C	noTP	0.999935	6.1e-05	0	2e-06	2e-06
CMB009C	noTP	0.88221	0.041144	0.07032	0.00152	0.07184
CMB010C	noTP	0.5067	0.35796	0.129951	0.000151	0.130102
CMB012C	noTP	0.984019	0.002997	0.012834	1.1e-05	0.012845
CMB013C	noTP	0.998664	7e-05	0.000831	7.4e-05	0.000905
CMB014C	noTP	0.998146	0.001596	0	0	0
CMB015C	noTP	0.999455	4e-06	0	0	0
CMB016C	noTP	0.991289	0.008152	0.000525	6e-06	0.000531
CMB018C	noTP	0.998317	0.001558	4.1e-05	1e-06	4.2e-05
CMB019C	noTP	0.99935	0.000407	1.9e-05	3e-06	2.2e-05
CMB021C	cTP	0.252462	0.107485	0.638355	0.001603	0.639958	CS pos: 45-46. VSM-AA. Pr: 0.6112
CMB023C	noTP	0.999498	1e-06	0	0	0
CMB025C	noTP	0.659677	0.308012	0.007957	0.022283	0.03024
CMB026C	noTP	0.994965	0.002034	0.001714	2.2e-05	0.001736
CMB027C	noTP	0.999978	1.6e-05	0	0	0
CMB028C	noTP	0.999966	0	0	0	0
CMB029C	noTP	0.999976	0	1.9e-05	0	1.9e-05
CMB030C	noTP	0.994845	0.000225	0.004058	0.000798	0.004856
CMB031C	luTP	0.047619	0.00254	0.301632	0.645516	0.947148	CS pos luTP: 108-109. CFA-DA. Pr: 0.3315; CS pos cTP: 27-28. Pr: 0.1829
CMB032C	cTP	0.360053	0.026669	0.610819	0.000157	0.610976	CS pos: 31-32. PTC-QR. Pr: 0.2126
CMB034C	noTP	0.999957	7e-06	1e-06	0	1e-06
CMB035C	noTP	0.99986	8e-06	0	0	0
CMB036C	noTP	0.958772	0.032875	0.005733	0.002559	0.008292
CMB037C	noTP	0.999121	1.2e-05	7.3e-05	3e-06	7.6e-05
CMB038C	noTP	0.993244	0.006455	1e-06	2e-06	3e-06
CMP087C	mTP	0.275995	0.359389	0.310208	0.053473	0.363681	CS pos: 53-54. LRA-SA. Pr: 0.1994
CMB040C	noTP	0.971619	0.028282	0	1.3e-05	1.3e-05
CMB042C	noTP	0.999996	2e-06	0	0	0
CMB043C	noTP	0.967445	0.021861	0.005144	0.000153	0.005297
CMB044C	noTP	0.931609	0.053099	0.005405	0.009413	0.014818
CMB046C	noTP	0.999932	1e-06	4e-06	0	4e-06
CMB047C	noTP	0.981992	0.006379	0.004599	0.000965	0.005564
CMB048C	noTP	0.954672	0.045128	1e-06	8e-06	9e-06
CMB050C	SP	0.37327	0.116023	0.026634	0.002213	0.028847	CS pos: 33-34. GQA-AT. Pr: 0.4896
CMD051C	mTP	0.348098	0.380155	0.27132	0.0001	0.27142	CS pos: 61-62. RRN-LH. Pr: 0.2799
CMB052C	noTP	0.999085	1.1e-05	1e-06	0	1e-06
CMB053C	noTP	0.999912	1e-06	0	0	0
CMB054C	SP	0.043821	0.000435	4.8e-05	1.1e-05	5.9e-05	CS pos: 39-40. TGS-SP. Pr: 0.5032
CMB055C	noTP	0.781074	0.065724	0.149195	0.000371	0.149566
CMB057C	noTP	0.881231	0.008862	0.059311	0.001729	0.06104
CMB059C	noTP	0.983435	0.013453	0.003044	3.2e-05	0.003076
CMB060C	noTP	0.642546	0.23777	0.117623	0.000881	0.118504
CMB061C	noTP	0.999992	1e-06	1e-06	0	1e-06
CML231C	mTP	0.295786	0.383208	0.2981	0.021425	0.319525	CS pos: 40-41. LRD-LT. Pr: 0.2167
CMB064C	noTP	0.999997	0	0	0	0
CMB065C	noTP	0.997991	3.9e-05	0.001827	4.3e-05	0.00187
CMB066C	noTP	0.997088	0.000237	0.000453	3.1e-05	0.000484
CMB069C	noTP	0.536963	0.035518	0.41755	0.009882	0.427432
CMB070C	noTP	0.999933	1e-06	0	2e-06	2e-06
CMB071C	noTP	0.99995	4.9e-05	0	0	0
CMB072C	noTP	0.985242	0.007263	0.004625	0.000512	0.005137
CMB073C	noTP	0.999365	0.000507	3e-06	5e-06	8e-06
CMB074C	noTP	0.99945	0.000523	0	0	0
CMB075C	SP	0.320517	5.8e-05	4e-06	1.5e-05	1.9e-05	CS pos: 23-24. ASS-EL. Pr: 0.5453
CMB076C	noTP	0.535613	0.461048	0.000303	3e-05	0.000333
CMB077C	noTP	0.736606	0.147222	0.039636	0.005641	0.045277
CMD048C	mTP	0.247689	0.38735	0.080728	0.014081	0.094809	CS pos: 38-39. LGY-AG. Pr: 0.5835
CMB079C	noTP	0.999841	4e-06	1.1e-05	0	1.1e-05
CMB080C	noTP	0.678485	0.0035	0.000234	5.2e-05	0.000286
CMB081C	noTP	0.999989	0	3e-06	0	3e-06
CMB082C	noTP	0.999928	1e-06	5e-06	0	5e-06
CMB083C	noTP	0.926089	0.057501	0.005837	0.009997	0.015834
CMB085C	noTP	0.956544	0.023271	0.018355	0.000299	0.018654
CMB086C	noTP	0.999961	1.7e-05	0	0	0
CMB087C	noTP	0.996951	0.001845	3e-06	2e-06	5e-06
CMB088C	noTP	0.917495	0.081637	7e-05	2.1e-05	9.1e-05
CMB089C	noTP	0.477931	0.010809	0.358084	0.152222	0.510306
CMB091C	noTP	0.999886	1.8e-05	0	0	0
CMB092C	noTP	0.759996	0.164621	0.070049	0.000439	0.070488
CMB093C	noTP	0.998777	3.9e-05	0.000209	6e-06	0.000215
CMB094C	cTP	0.364001	0.061437	0.574109	0.000228	0.574337	CS pos: 63-64. VCA-AA. Pr: 0.4464
CMB095C	noTP	0.954557	0.001454	0.000121	1.4e-05	0.000135
CMB097C	noTP	0.999788	3.7e-05	8e-06	0	8e-06
CMB098C	noTP	0.999016	0.000203	3e-05	1.5e-05	4.5e-05
CMB099C	noTP	0.995407	8.2e-05	0.002807	0.000427	0.003234
CMB101C	noTP	0.999947	1.8e-05	6e-06	3e-06	9e-06
CMB102C	noTP	0.992002	0.000336	0.000322	0	0.000322
CMB105C	noTP	0.999989	9e-06	0	0	0
CMB106C	cTP	0.098747	0.027729	0.872004	0.001178	0.873182	CS pos: 57-58. LCL-VS. Pr: 0.3781
CMB107C	noTP	0.997991	3.9e-05	0.001827	4.3e-05	0.00187
CMB108C	noTP	0.999997	0	0	0	0
CMB109C	noTP	0.999432	0.000111	3e-06	5e-06	8e-06
CMB112C	noTP	0.998931	1.6e-05	0.000812	1e-06	0.000813
CMB113C	noTP	0.998999	0.000141	0.00065	2e-06	0.000652
CMB114C	noTP	0.993944	0.004732	8.5e-05	0.000361	0.000446
CMB115C	noTP	0.990747	0.009218	5e-06	0	5e-06
CMB116C	noTP	0.999933	3e-06	0	0	0
CMB118C	noTP	0.960927	0.038881	4.2e-05	1.4e-05	5.6e-05
CMB119C	noTP	0.999963	5e-06	1.5e-05	2e-06	1.7e-05
CMB120C	noTP	0.925836	0.072372	0.000624	3e-06	0.000627
CMB121C	noTP	0.999992	1e-06	0	0	0
CMB122C	noTP	0.999811	1.7e-05	1e-06	0	1e-06
CMB123C	noTP	0.999128	5.2e-05	2.7e-05	9e-06	3.6e-05
CMB124C	noTP	0.997171	0.002522	1.9e-05	2e-06	2.1e-05
CMB126C	noTP	0.857977	0.134443	0.001243	0.000418	0.001661
CMB127C	cTP	0.262002	0.000384	0.737247	0.000236	0.737483	CS pos: 64-65. VAC-GA. Pr: 0.6341
CMB128C	noTP	0.990905	0.00697	0.00088	8.4e-05	0.000964
CMB130C	noTP	0.808168	0.188566	0.000411	0.000287	0.000698
CMB135C	noTP	0.870166	0.065174	0.063701	0.00081	0.064511
CMB136C	noTP	0.999824	0	0	0	0
CMB139C	noTP	0.839242	0.041286	0.119248	6e-05	0.119308
CMB140C	noTP	0.489248	0.083221	0.427166	0.000282	0.427448
CMB141C	noTP	0.553682	0.381013	0.034408	3.1e-05	0.034439
CMB142C	noTP	0.927127	0.024736	0.016331	0.009684	0.026015
CMB143C	noTP	0.986086	0.013614	8e-06	1e-06	9e-06
CMB144C	noTP	1	0	0	0	0
CMB145C	noTP	0.916067	0.000207	1e-06	1e-06	2e-06
CMB146C	noTP	0.998736	0.000972	3.7e-05	2.2e-05	5.9e-05
CMB148C	noTP	0.901831	4e-05	0	0	0
CMB149C	noTP	0.636427	0.00072	0.361387	0.0001	0.361487
CMB151C	noTP	0.999175	1.1e-05	0.000617	0.000157	0.000774
CMJ054C	mTP	0.22816	0.389849	0.379501	0.001758	0.381259	CS pos: 24-25. ARF-CS. Pr: 0.3029
CMB154C	noTP	0.48276	0.042394	0.462924	0.011256	0.47418
CMB155C	cTP	0.333375	0.053195	0.550044	0.037487	0.587531	CS pos: 40-41. VLQ-ST. Pr: 0.2473
CMB156C	noTP	0.998937	0.000393	1e-06	1e-06	2e-06
CMB157C	noTP	0.999797	2.2e-05	1e-06	0	1e-06
CMB158C	noTP	0.999993	0	0	0	0
CMB159C	noTP	0.99999	0	1e-06	0	1e-06
CMB162C	SP	0.00151	0.005165	0.000104	3e-06	0.000107	CS pos: 30-31. VAA-LS. Pr: 0.5410
CMC002C	SP	0.115844	0.024305	0.00021	9e-06	0.000219	CS pos: 35-36. VGA-GA. Pr: 0.5431
CMC005C	SP	0.15601	0.011315	0.001172	5.6e-05	0.001228	CS pos: 38-39. AEA-QS. Pr: 0.4547
CMC008C	noTP	0.984778	0.000785	0.013157	3.9e-05	0.013196
CMI230C	mTP	0.31934	0.409695	0.100209	0.170598	0.270807	CS pos: 45-46. VRK-AA. Pr: 0.1975
CMC010C	noTP	0.991235	0.008699	0	2.8e-05	2.8e-05
CMC011C	noTP	0.891553	0.003391	0.076516	0.025739	0.102255
CMC013C	noTP	0.998903	2e-05	3e-06	0	3e-06
CMC015C	noTP	0.875828	0.09605	0.028025	3.6e-05	0.028061
CMC016C	noTP	0.999881	5e-06	1e-06	5.6e-05	5.7e-05
CMC017C	noTP	0.999978	0	0	0	0
CMC018C	noTP	0.999445	0.000244	5.2e-05	4.6e-05	9.8e-05
CMC019C	SP	0.013997	0.000147	3.6e-05	0	3.6e-05	CS pos: 31-32. ATG-QR. Pr: 0.7091
CMC020C	cTP	0.208908	0.097702	0.692532	0.000794	0.693326	CS pos: 57-58. VVA-RS. Pr: 0.5120
CMC021C	noTP	0.998576	2.9e-05	0.001367	2.1e-05	0.001388
CMC022C	SP	0.003152	0.000198	4e-06	1e-06	5e-06	CS pos: 29-30. FQA-IG. Pr: 0.4405
CMC024C	noTP	0.9127	0.07211	0.01202	6.1e-05	0.012081
CMC025C	noTP	0.952488	0.037365	0.004846	0.004582	0.009428
CMC027C	SP	0.051708	0.207856	0.00435	0.010345	0.014695	CS pos: 24-25. AWG-ST. Pr: 0.5094
CMC028C	noTP	0.994997	0.001719	0.000297	2.2e-05	0.000319
CMC029C	noTP	0.999017	3e-06	0.000909	0	0.000909
CMI061C	mTP	0.212455	0.412345	0.374432	0.000743	0.375175	CS pos: 46-47. RFR-SS. Pr: 0.1749
CMC031C	noTP	0.805159	0.010934	0.048162	0.128964	0.177126
CMC032C	cTP	0.222163	0.078142	0.696111	0.002609	0.69872	CS pos: 38-39. CCC-ST. Pr: 0.4460
CMC033C	noTP	0.731716	0.267583	0.000604	1.1e-05	0.000615
CMC034C	noTP	0.998867	0.000922	1.3e-05	0	1.3e-05
CMC035C	noTP	0.987584	0.01098	0.000127	0.000316	0.000443
CMC036C	noTP	0.714214	0.007211	0.273655	0.000381	0.274036
CMC037C	noTP	0.994234	0.005244	3e-06	0	3e-06
CMC039C	noTP	0.999443	0.000186	4e-06	1.1e-05	1.5e-05
CMC040C	cTP	0.423607	0.077734	0.479292	0.019243	0.498535	CS pos: 35-36. FRC-RS. Pr: 0.1717
CMC041C	noTP	0.988502	0.009121	3.9e-05	3e-06	4.2e-05
CMQ232C	mTP	0.070179	0.421555	0.091474	0.000601	0.092075	CS pos: 59-60. RML-HS. Pr: 0.3070
CMC044C	noTP	0.998313	0.000976	0.000593	7e-06	0.0006
CMC045C	noTP	0.997767	0.000726	4e-06	1.3e-05	1.7e-05
CMC046C	noTP	0.989132	0.000184	0.010436	4.3e-05	0.010479
CMC047C	noTP	0.999726	3.1e-05	0	1e-06	1e-06
CMC048C	noTP	0.999824	8.9e-05	2e-06	1e-06	3e-06
CMC049C	noTP	0.991121	0.004787	0.003095	5.6e-05	0.003151
CMC051C	noTP	0.992814	0.006442	0.000182	3e-06	0.000185
CMC052C	noTP	0.916422	0.016179	0.012133	0.054284	0.066417
CMC053C	noTP	0.999047	0.000917	3e-06	0	3e-06
CMC054C	noTP	0.822099	0.120837	0.055951	6e-06	0.055957
CMC055C	noTP	0.967696	0.006459	0.005924	0.017791	0.023715
CMQ138C	mTP	0.386753	0.422573	0.188657	0.000229	0.188886	CS pos: 38-39. RRL-GR. Pr: 0.1211
CMC059C	noTP	0.993207	0.005833	0.000933	8e-06	0.000941
CMC060C	noTP	0.985265	2.8e-05	9.5e-05	8e-06	0.000103
CMC062C	noTP	0.87237	0.03985	0.069152	0.012591	0.081743
CMC063C	noTP	0.999961	2.6e-05	0	0	0
CMC064C	noTP	0.951346	0.046076	0.00033	4e-05	0.00037
CMC065C	noTP	0.516766	0.377403	0.03307	0.057726	0.090796
CMC066C	noTP	0.5613	0.286531	0.146107	0.006039	0.152146
CMC067C	noTP	0.996027	4.3e-05	0.003841	5.1e-05	0.003892
CMC068C	noTP	0.999987	1e-06	0	0	0
CMC069C	noTP	0.928984	0.05727	0.009553	0.003249	0.012802
CMC070C	noTP	0.998621	0.001206	0	0	0
CMC071C	noTP	0.998499	0.001403	4.9e-05	0	4.9e-05
CMC072C	SP	0.012489	0.022886	0.000308	0.000108	0.000416	CS pos: 29-30. TGA-LQ. Pr: 0.5499
CMC074C	noTP	0.999995	0	0	0	0
CMC075C	noTP	0.997567	0.001402	8.6e-05	5e-06	9.1e-05
CMC076C	noTP	0.789798	0.206326	0.002103	0.000512	0.002615
CMC077C	noTP	0.956116	0.011693	0.002985	9.8e-05	0.003083
CMC078C	noTP	0.99977	2.3e-05	7e-06	0	7e-06
CMC079C	noTP	0.999976	3e-06	0	0	0
CMC080C	noTP	0.993881	0.005138	0.000156	2.7e-05	0.000183
CMC082C	noTP	0.999893	9.2e-05	5e-06	0	5e-06
CMC083C	noTP	0.99977	4e-06	0	0	0
CML058C	mTP	0.39593	0.4268	0.176937	0.000173	0.17711	CS pos: 52-53. RAF-QA. Pr: 0.5897
CMC088C	noTP	0.95313	0.045944	3.3e-05	1e-06	3.4e-05
CMC089C	noTP	0.993436	0.000291	0.000679	0.004587	0.005266
CML139C	mTP	0.416979	0.428755	0.000342	1e-05	0.000352	CS pos: 31-32. LRM-PT. Pr: 0.1519
CMC091C	noTP	0.771093	0.145663	0.082563	0.000138	0.082701
CMC092C	noTP	0.999972	5e-06	0	0	0
CMC093C	noTP	0.821606	0.000226	0.005414	0.17261	0.178024
CMC095C	noTP	0.992143	0.005624	0.000242	8e-06	0.00025
CMC096C	noTP	0.976232	0.018983	9.6e-05	4.3e-05	0.000139
CMC098C	noTP	0.930639	0.037069	0.029287	0.00131	0.030597
CMC099C	noTP	0.957098	3.3e-05	0	0	0
CMC102C	noTP	0.999959	2e-06	0	0	0
CMC103C	noTP	0.999801	1.8e-05	2.6e-05	4.2e-05	6.8e-05
CMC104C	noTP	0.864569	0.076337	0.00041	0.057993	0.058403
CMC105C	noTP	0.999907	0	0	0	0
CMC106C	noTP	0.999878	5e-06	0	0	0
CMC108C	SP	0.082185	0.024733	0.000559	0.000602	0.001161	CS pos: 24-25. TSA-SK. Pr: 0.8235
CMC110C	noTP	1	0	0	0	0
CMD108C	mTP	0.378655	0.429917	0.169958	0.020098	0.190056	CS pos: 23-24. SRY-KT. Pr: 0.2128
CMC113C	noTP	0.999934	0	0	0	0
CMC114C	noTP	0.999258	0.000376	3.8e-05	2.3e-05	6.1e-05
CMC115C	noTP	0.99999	0	0	0	0
CMC117C	noTP	0.999951	3e-06	0	0	0
CMG037C	mTP	0.311254	0.431295	0.011252	0.000295	0.011547	CS pos: 41-42. ETF-SG. Pr: 0.1398
CMC119C	noTP	0.999875	2.5e-05	0	0	0
CMC120C	cTP	0.18291	0.017795	0.71002	0.08891	0.79893	CS pos: 55-56. RVC-SG. Pr: 0.3235
CMC121C	noTP	0.901629	0.019562	0.078681	6.6e-05	0.078747
CMC122C	noTP	0.999932	2.5e-05	0	0	0
CMC123C	noTP	0.403392	0.342002	0.227166	0.02733	0.254496
CMC124C	noTP	0.998828	3e-05	0	2e-06	2e-06
CMC125C	noTP	0.999975	2e-06	0	0	0
CMC126C	noTP	0.999857	1e-05	0	0	0
CMC127C	noTP	0.999939	4e-06	0	0	0
CMC129C	noTP	0.999991	0	0	0	0
CMC130C	noTP	0.748758	0.001823	0.000371	0.000234	0.000605
CMC131C	noTP	0.991911	3.2e-05	1.1e-05	1e-06	1.2e-05
CMO365C	mTP	0.380981	0.431486	0.187037	0.000406	0.187443	CS pos: 43-44. HRQ-AA. Pr: 0.1322
CMC133C	luTP	0.019568	0.003657	0.108008	0.868357	0.976365	CS pos luTP: 71-72. AHS-GS. Pr: 0.8589; CS pos cTP: 30-31. Pr: 0.3424
CMC134C	noTP	0.999943	5.2e-05	0	0	0
CMC135C	cTP	0.147937	0.004042	0.841058	0.00685	0.847908	CS pos: 78-79. SLA-AD. Pr: 0.1386
CMC136C	noTP	0.952016	1e-06	0.005031	0.042819	0.04785
CMC137C	noTP	0.929533	0.058656	0.001483	1.3e-05	0.001496
CMC138C	noTP	0.999826	2e-06	0	1e-06	1e-06
CMC140C	noTP	0.999678	0.000245	6.6e-05	1e-06	6.7e-05
CMC141C	noTP	0.887632	0.104087	0.007936	0.000155	0.008091
CMC142C	noTP	0.91772	0.077902	0.003319	0.000568	0.003887
CMC144C	noTP	0.609598	0.38867	0.001033	0.000176	0.001209
CMC145C	noTP	0.954107	0.039324	0.000127	0.006275	0.006402
CMC146C	noTP	0.999701	3.2e-05	2.3e-05	2e-06	2.5e-05
CMC147C	noTP	0.999808	3.1e-05	0	0	0
CMT561C	mTP	0.240491	0.433498	0.321801	0.00377	0.325571	CS pos: 88-89. QLH-AS. Pr: 0.0831
CMC149C	cTP	0.38517	0.085433	0.528023	0.000827	0.52885	CS pos: 76-77. FCC-AQ. Pr: 0.4138
CMC150C	noTP	0.749997	0.000191	0.045005	0.204338	0.249343
CMC151C	noTP	0.995196	4.4e-05	0.00111	4e-06	0.001114
CMJ085C	mTP	0.20849	0.437432	0.32359	0.005502	0.329092	CS pos: 27-28. ARK-LE. Pr: 0.3087
CMC155C	noTP	0.999692	0.000205	1.6e-05	0	1.6e-05
CMC156C	SP	7.9e-05	2.9e-05	9e-06	0	9e-06	CS pos: 34-35. VVA-LP. Pr: 0.2233
CMC157C	noTP	0.999848	3e-05	0.000108	0	0.000108
CMC158C	noTP	0.999909	1e-06	0	8e-06	8e-06
CMC159C	noTP	0.973601	0.008093	0.01219	0.000113	0.012303
CMC160C	noTP	0.99946	0.000237	1.4e-05	5e-06	1.9e-05
CMC162C	noTP	0.936744	0.023215	0.000829	0.000354	0.001183
CMC163C	noTP	0.996195	0.000742	0.002814	0.000125	0.002939
CMC165C	SP	0.139171	0.025378	0.007737	0.000234	0.007971	CS pos: 28-29. ATS-VL. Pr: 0.4427
CMC168C	noTP	0.999879	8.5e-05	0	0	0
CMC169C	noTP	0.999979	5e-06	0	0	0
CMC171C	noTP	0.999766	0.000147	5.2e-05	0	5.2e-05
CMC172C	noTP	0.999946	3.9e-05	2e-06	0	2e-06
CMC174C	noTP	0.999958	1.9e-05	0	0	0
CMM178C	mTP	0.144883	0.442481	0.362432	0.050125	0.412557	CS pos: 63-64. RTF-CM. Pr: 0.3863
CMC177C	noTP	0.972529	0.008765	0.000625	0.01374	0.014365
CMC178C	noTP	0.99769	6.2e-05	0.00028	0.001891	0.002171
CMC180C	SP	0.000542	0.015752	0.000136	6e-06	0.000142	CS pos: 30-31. SGA-SA. Pr: 0.2656
CMC181C	noTP	0.999956	0	3.5e-05	2e-06	3.7e-05
CMC182C	noTP	0.997953	0.001986	5e-06	5e-06	1e-05
CMC183C	noTP	0.997786	0.000825	0.001089	9.8e-05	0.001187
CMC186C	SP	0.135102	0.000165	8e-06	8e-06	1.6e-05	CS pos: 41-42. VRA-AT. Pr: 0.8649
CMC188C	noTP	0.999541	8e-06	1.3e-05	0	1.3e-05
CMC191C	noTP	0.888327	4.6e-05	2e-06	3.6e-05	3.8e-05
CMC194C	noTP	0.999123	0.000432	0.000344	3e-06	0.000347
CMD002C	SP	0.002972	0.005998	0.000362	1.5e-05	0.000377	CS pos: 30-31. VAA-LS. Pr: 0.8255
CMD005C	noTP	0.99952	7.7e-05	3e-06	0	3e-06
CMD006C	noTP	0.424379	0.094123	0.070409	0.411068	0.481477
CMD007C	noTP	0.832108	0.091218	0.051404	0.025194	0.076598
CMD008C	noTP	0.998661	2.4e-05	0.001276	6e-06	0.001282
CMD010C	noTP	0.891797	1e-06	0.101486	0.005872	0.107358
CMD011C	noTP	0.551108	0.017636	0.423521	0.007012	0.430533
CMD012C	noTP	0.987054	0.000515	0.008684	0.002531	0.011215
CMD014C	noTP	0.99992	2e-06	0	0	0
CMD015C	noTP	0.999906	2e-06	4.4e-05	1e-06	4.5e-05
CMD016C	noTP	0.999704	0	0	0	0
CMD017C	noTP	0.999998	1e-06	1e-06	0	1e-06
CMD018C	noTP	0.999998	0	0	0	0
CMD021C	noTP	0.999503	2.9e-05	0.000418	2.3e-05	0.000441
CMA007C	mTP	0.332471	0.448167	0.218831	0.000504	0.219335	CS pos: 47-48. RGH-GR. Pr: 0.1919
CMD024C	noTP	0.68166	0.053247	0.262254	0.000333	0.262587
CMD025C	noTP	0.999998	0	0	0	0
CMD026C	noTP	0.936964	0.056067	0.002656	0.003242	0.005898
CMD186C	mTP	0.164796	0.448397	0.386456	0.000237	0.386693	CS pos: 25-26. RAS-VS. Pr: 0.2309
CMD029C	noTP	0.999089	4e-05	1e-06	0	1e-06
CMD030C	noTP	0.999831	5e-06	7e-06	1e-06	8e-06
CMD031C	noTP	0.999896	0	0	0	0
CMD032C	noTP	0.999915	3e-05	6e-06	4e-06	1e-05
CMD033C	noTP	0.990944	0.000685	6.6e-05	2e-06	6.8e-05
CMD034C	luTP	0.083386	0.140321	0.245969	0.529079	0.775048	CS pos luTP: 81-82. AFA-AN. Pr: 0.5406; CS pos cTP: 37-38. Pr: 0.1953
CMD036C	noTP	0.99973	6.1e-05	2e-05	7e-06	2.7e-05
CMD037C	noTP	0.999983	0	0	0	0
CMD040C	noTP	0.999984	1e-06	0	0	0
CMD041C	noTP	0.999606	2.6e-05	3e-06	1.5e-05	1.8e-05
CMD042C	noTP	0.674507	0.022048	0.022934	0.000297	0.023231
CMD044C	noTP	0.927633	0.01566	0.00542	0.028181	0.033601
CMD046C	noTP	0.999817	1.1e-05	0	0	0
CMD047C	noTP	0.982383	0.000711	0.015798	0.000814	0.016612
CMI148C	mTP	0.139123	0.450567	0.401312	0.005991	0.407303	CS pos: 34-35. KRY-GQ. Pr: 0.3172
CMD049C	noTP	0.999882	1e-06	0	0	0
CMD050C	noTP	0.999935	3e-06	0	0	0
CMP301C	mTP	0.39492	0.45058	0.153753	0.000158	0.153911	CS pos: 16-17. RRF-AT. Pr: 0.6412
CMD052C	noTP	0.993131	0.006587	1.3e-05	0	1.3e-05
CMD053C	cTP	0.027802	0.23758	0.674494	0.06012	0.734614	CS pos: 50-51. VTN-EA. Pr: 0.3252
CMD055C	noTP	0.99956	0.000108	0.000152	4e-06	0.000156
CMD057C	luTP	0.329691	0.042915	0.024638	0.600764	0.625402	CS pos luTP: 85-86. VQG-ER. Pr: 0.5518; CS pos cTP: 54-55. Pr: 0.2139
CMF148C	mTP	0.302243	0.452798	0.24132	0.003242	0.244562	CS pos: 34-35. TRL-SI. Pr: 0.2617
CMD060C	noTP	0.998828	1.8e-05	0.000838	2e-06	0.00084
CMD061C	noTP	0.999346	0.000101	4.2e-05	2.9e-05	7.1e-05
CMD062C	noTP	0.999349	5.7e-05	1e-06	0	1e-06
CMD063C	cTP	0.398286	0.093102	0.498856	0.003467	0.502323	CS pos: 54-55. VAF-AW. Pr: 0.3310
CMD066C	noTP	0.999996	1e-06	3e-06	0	3e-06
CMD067C	noTP	0.794996	0.144408	0.026564	0.00059	0.027154
CMD068C	noTP	0.765177	0.000973	0.001772	0.000217	0.001989
CMD070C	luTP	0.015353	0.005311	0.154304	0.825006	0.97931	CS pos luTP: 76-77. ARA-AN. Pr: 0.7911; CS pos cTP: 39-40. Pr: 0.1160
CMD071C	noTP	0.590846	0.398194	0.009599	4.2e-05	0.009641
CMD072C	luTP	0.129101	0.010659	0.173536	0.686314	0.85985	CS pos luTP: 95-96. VQA-QA. Pr: 0.3641; CS pos cTP: 40-41. Pr: 0.3416
CMD073C	noTP	0.986901	0.001597	0.004677	6.5e-05	0.004742
CMD074C	noTP	0.999989	6e-06	2e-06	0	2e-06
CMD076C	noTP	0.758646	0.092203	0.142416	0.0059	0.148316
CMD077C	noTP	0.985678	0.008412	0.003245	0.001811	0.005056
CMD079C	noTP	0.993621	6.1e-05	1e-06	1e-06	2e-06
CMD080C	noTP	0.78768	0.165062	0.045878	0.000293	0.046171
CMD081C	noTP	0.995895	0.00309	0.000212	4.2e-05	0.000254
CMD083C	noTP	0.999378	8.5e-05	2e-06	1.1e-05	1.3e-05
CMD084C	cTP	0.030999	0.016594	0.950453	0.000589	0.951042	CS pos: 55-56. LVA-AG. Pr: 0.4968
CMD085C	noTP	0.986552	0.007995	0.003496	0.001173	0.004669
CMD088C	noTP	0.99995	2e-06	0	0	0
CMM146C	mTP	0.322345	0.455189	0.078633	0.00245	0.081083	CS pos: 45-46. TRT-AM. Pr: 0.1040
CMC085C	mTP	0.08689	0.458893	0.417053	0.036726	0.453779	CS pos: 28-29. VYR-AT. Pr: 0.1626
CMD092C	noTP	0.999716	4e-06	5.9e-05	2e-06	6.1e-05
CMT057C	mTP	0.251384	0.460674	0.240296	0.047427	0.287723	CS pos: 37-38. VRS-GS. Pr: 0.1585
CMD094C	cTP	0.119768	0.187707	0.691492	0.001013	0.692505	CS pos: 50-51. SLA-AS. Pr: 0.2803
CMD095C	noTP	0.995763	0.004068	1e-06	2e-06	3e-06
CMD096C	noTP	0.454269	0.393926	0.040589	0.002803	0.043392
CMD097C	noTP	0.999557	0.000304	1e-06	5e-06	6e-06
CMD098C	noTP	0.989285	0.008717	0.001709	0.000211	0.00192
CMD099C	noTP	0.994498	0.005241	1e-06	5e-06	6e-06
CMD100C	noTP	0.500148	0.155428	0.333328	0.011003	0.344331
CMD101C	noTP	0.999912	2.7e-05	1e-06	0	1e-06
CMD102C	noTP	0.703883	0.242728	0.031947	0.020535	0.052482
CMT227C	mTP	0.29236	0.463529	0.078758	0.163496	0.242254	CS pos: 112-113. LLF-ST. Pr: 0.4108
CMD104C	cTP	0.301158	0.062596	0.630438	0.005757	0.636195	CS pos: 37-38. AVA-AP. Pr: 0.1813
CMD105C	noTP	0.999582	0.000246	3e-06	1.3e-05	1.6e-05
CMD106C	noTP	0.99962	1.1e-05	5.1e-05	0	5.1e-05
CMD107C	cTP	0.039456	0.001629	0.534999	0.423863	0.958862	CS pos: 98-99. ALA-AQ. Pr: 0.4941
CMS388C	mTP	0.241798	0.46657	0.290245	0.000568	0.290813	CS pos: 67-68. QRW-TS. Pr: 0.2337
CMD109C	cTP	0.09426	0.420417	0.482511	0.001507	0.484018	CS pos: 53-54. VHT-DK. Pr: 0.3331
CMD110C	noTP	0.998966	0.000353	0.000114	4e-06	0.000118
CMD112C	noTP	0.891225	0.090973	0.001031	0.000189	0.00122
CMD113C	noTP	0.999183	0.00041	5e-06	0	5e-06
CMD115C	noTP	0.998032	6.2e-05	0.001813	8e-06	0.001821
CMD116C	noTP	0.971108	0.010113	0.005438	0.007427	0.012865
CMD117C	noTP	0.846779	0.153044	7e-06	1e-06	8e-06
CMD118C	noTP	0.999937	2e-06	3.4e-05	2.4e-05	5.8e-05
CMD119C	noTP	0.992473	0.001923	0.000693	0.000428	0.001121
CMD121C	cTP	0.214559	0.187121	0.552857	0.042698	0.595555	CS pos: 52-53. VMR-GC. Pr: 0.1616
CMD122C	noTP	0.486306	0.178059	0.335494	9.6e-05	0.33559
CMD123C	noTP	0.905488	0.051718	0.042455	0.000185	0.04264
CMD125C	noTP	0.600746	0.250828	0.147486	0.000863	0.148349
CMD127C	noTP	0.888448	0.048488	0.058153	0.000635	0.058788
CMD129C	noTP	0.999983	4e-06	0	0	0
CMD131C	noTP	0.875984	0.002943	0.000416	0.120299	0.120715
CMD133C	noTP	0.999968	0	0	0	0
CMD134C	noTP	0.999977	6e-06	0	0	0
CMD135C	noTP	0.998861	0.000869	8.8e-05	5e-06	9.3e-05
CMD137C	noTP	0.95789	0.040148	0.000682	0.000941	0.001623
CMD139C	noTP	0.88235	0.117525	1.2e-05	9e-06	2.1e-05
CMD140C	noTP	0.996574	0.003405	5e-06	0	5e-06
CMD141C	noTP	0.999714	0.000166	8e-06	9e-06	1.7e-05
CMD142C	noTP	0.398804	0.303113	0.004122	0.000207	0.004329
CMD143C	noTP	0.999901	2.5e-05	3.9e-05	3e-06	4.2e-05
CMD144C	noTP	0.995242	0.002831	3e-05	2.4e-05	5.4e-05
CMD146C	noTP	0.892334	0.091312	0.015277	0.000162	0.015439
CMD148C	noTP	0.929559	0.000243	0.003003	0.065497	0.0685
CMD151C	noTP	0.999987	0	0	0	0
CMD152C	noTP	0.992849	0.000678	1e-06	2e-06	3e-06
CMD154C	noTP	0.999926	4e-06	0	0	0
CMD155C	noTP	0.984992	0.000841	0.004944	0.009042	0.013986
CMD156C	noTP	0.91972	0.068493	0.002519	0.000191	0.00271
CMD157C	noTP	0.941329	0.02348	0.029577	0.000221	0.029798
CMD158C	noTP	0.996418	0.00324	9e-05	0.000144	0.000234
CMD159C	noTP	0.999692	5.3e-05	0	3e-06	3e-06
CMD161C	noTP	0.999987	0	0	0	0
CMD162C	noTP	0.999742	1e-06	1e-06	0	1e-06
CMD163C	noTP	0.747588	0.192645	0.000141	0.000233	0.000374
CMD164C	noTP	0.999982	2e-06	1e-06	0	1e-06
CMD165C	noTP	0.925406	0.010319	0.063929	0.000318	0.064247
CMD167C	noTP	0.991781	0.006353	0.000388	2e-06	0.00039
CMD168C	noTP	0.974086	0.000518	6e-06	7e-06	1.3e-05
CMD170C	noTP	0.953588	0.030531	0.001723	0.007207	0.00893
CMD171C	noTP	0.74856	0.232197	0.000178	0.000154	0.000332
CMD173C	noTP	0.998684	0.001313	1e-06	0	1e-06
CMD174C	noTP	0.749105	0.05748	0.00052	0.00159	0.00211
CMD175C	noTP	0.980199	0.000971	0.018686	6.1e-05	0.018747
CMD180C	noTP	0.999413	0.000183	0.000384	4e-06	0.000388
CMD181C	noTP	0.999929	0	6.3e-05	0	6.3e-05
CMD182C	noTP	0.999813	1e-06	1e-06	0	1e-06
CMD183C	noTP	0.979446	0.01184	0.002053	0.000245	0.002298
CMD184C	noTP	0.99731	0.002457	2.4e-05	2e-06	2.6e-05
CMD185C	noTP	0.999919	2e-06	0	0	0
CMT439C	mTP	0.268409	0.467214	0.25491	0.0069	0.26181	CS pos: 47-48. ALR-GQ. Pr: 0.2048
CMD187C	noTP	0.999981	9e-06	0	0	0
CMD190C	noTP	0.631464	0.357437	0.008021	0.001341	0.009362
CMD191C	SP	0.001656	0.056451	0.000393	2e-05	0.000413	CS pos: 30-31. VAA-LS. Pr: 0.5805
CMD194C	noTP	0.999813	9.4e-05	5.6e-05	1e-06	5.7e-05
CMD195C	noTP	0.999934	1e-06	0	7e-06	7e-06
CME001C	SP	0.000477	0.000971	9.4e-05	4e-06	9.8e-05	CS pos: 30-31. VAA-LS. Pr: 0.8337
CME004C	noTP	0.988128	2.9e-05	0	0	0
CME005C	noTP	0.999531	1.4e-05	3e-06	1e-06	4e-06
CME006C	noTP	0.911017	0.07345	0.014413	0.000337	0.01475
CME008C	noTP	0.999594	1.3e-05	1e-06	1e-06	2e-06
CME009C	noTP	0.698268	0.245064	0.055923	0.000348	0.056271
CME010C	noTP	0.999951	1e-06	1e-06	0	1e-06
CME012C	noTP	0.986442	0.000173	0.013067	0.000149	0.013216
CME013C	noTP	0.997961	0.00118	0.000281	2e-05	0.000301
CME014C	noTP	0.59386	0.26789	0.12731	0.009398	0.136708
CME015C	noTP	0.696629	0.159467	0.040925	0.000849	0.041774
CME016C	SP	0.409489	0.0007	2e-06	5e-06	7e-06	CS pos: 22-23. SEA-SD. Pr: 0.9151
CMC111C	mTP	0.21039	0.469803	0.319465	0.000235	0.3197	CS pos: 56-57. KRL-SV. Pr: 0.4380
CME018C	noTP	0.999983	0	0	0	0
CME019C	noTP	0.999252	0.000457	3e-06	0	3e-06
CME020C	noTP	0.961904	0.03777	0.000283	2.8e-05	0.000311
CME022C	noTP	0.983771	0.016038	1.8e-05	1.9e-05	3.7e-05
CME023C	cTP	0.085583	0.018453	0.894465	0.001125	0.89559	CS pos: 67-68. LNC-ST. Pr: 0.5653
CME024C	noTP	0.995446	1e-06	0	0	0
CME025C	noTP	0.999955	1e-05	1.7e-05	1e-06	1.8e-05
CME029C	noTP	0.999978	0	0	0	0
CME030C	noTP	0.999974	0	1e-05	4e-06	1.4e-05
CME031C	noTP	0.995876	0.000129	0.000492	2.4e-05	0.000516
CME033C	noTP	0.95076	0.04723	0.001521	0.000128	0.001649
CME034C	noTP	0.999473	2.7e-05	0	1e-06	1e-06
CME036C	noTP	0.989785	0.009751	8.6e-05	1.5e-05	0.000101
CME037C	noTP	0.863263	0.046497	0.084604	0.003601	0.088205
CME038C	noTP	0.999929	5e-05	2e-06	0	2e-06
CME040C	noTP	0.899282	0.092697	0.004315	0.003656	0.007971
CME041C	cTP	0.016137	0.014813	0.968071	0.00091	0.968981	CS pos: 41-42. VLC-AG. Pr: 0.6710
CME043C	noTP	0.999144	0.000133	4e-06	0	4e-06
CME044C	noTP	0.963667	0.018295	0.016928	0.000308	0.017236
CME045C	noTP	0.999728	4e-06	3e-06	0.000256	0.000259
CME046C	noTP	0.999242	4.6e-05	3e-05	0	3e-05
CME047C	noTP	0.576336	0.077841	0.338159	0.007589	0.345748
CME048C	noTP	0.850362	0.071307	0.003615	0.000257	0.003872
CME050C	noTP	0.999433	0.000374	0.000143	0	0.000143
CME051C	noTP	0.999862	1.7e-05	6e-06	0	6e-06
CME052C	noTP	0.486034	0.147232	0.117008	0.246494	0.363502
CME053C	noTP	0.963893	0.011275	0.003214	0.006188	0.009402
CME054C	noTP	0.977343	0.012626	0.009086	2.7e-05	0.009113
CME055C	noTP	0.938334	0.037938	0.02148	0.000974	0.022454
CME056C	noTP	0.997593	0.001659	0.000451	0.000123	0.000574
CME057C	noTP	0.580349	0.407445	0.011259	0.000828	0.012087
CME058C	noTP	0.999786	5.2e-05	0	0	0
CME059C	noTP	0.9995	0.000325	0	0	0
CME060C	noTP	0.998076	1.2e-05	0	2e-06	2e-06
CME061C	noTP	0.798637	0.095942	0.008299	0.095134	0.103433
CME062C	noTP	0.999993	0	4e-06	1e-06	5e-06
CME063C	noTP	0.994636	0.002276	0.000288	5.6e-05	0.000344
CME064C	cTP	0.221891	0.008216	0.767292	0.000845	0.768137	CS pos: 39-40. LVC-AR. Pr: 0.5476
CME065C	noTP	0.99687	0.000652	0.001853	1.7e-05	0.00187
CME067C	noTP	0.948128	0.036564	0.010966	0.002985	0.013951
CME068C	noTP	0.965895	0.000488	1.5e-05	0.01231	0.012325
CME069C	noTP	0.999605	0	5.6e-05	0	5.6e-05
CME070C	noTP	0.920412	0.002937	0.071598	0.001696	0.073294
CME071C	noTP	0.999615	6e-05	1e-06	0	1e-06
CME072C	noTP	0.999303	0.000143	8.6e-05	1e-06	8.7e-05
CME073C	noTP	0.999797	3e-06	0	0	0
CME074C	noTP	0.975092	3e-05	0	1e-06	1e-06
CME075C	noTP	0.96664	0.000941	0.001746	0.000195	0.001941
CME076C	noTP	0.999936	1.3e-05	0	0	0
CME079C	noTP	0.999718	1.2e-05	0	0	0
CME080C	cTP	0.291987	0.090808	0.614698	0.002488	0.617186	CS pos: 47-48. VQC-SA. Pr: 0.7475
CME081C	noTP	0.970303	0.002788	0.016521	0.00114	0.017661
CME082C	noTP	0.99971	0.00013	0.000149	0	0.000149
CME083C	noTP	0.99829	0.00136	6.7e-05	8e-06	7.5e-05
CME085C	noTP	0.99959	0	1e-06	0	1e-06
CME086C	noTP	0.999985	0	0	0	0
CMT639C	mTP	0.219475	0.470059	0.310141	0.000293	0.310434	CS pos: 43-44. RRG-TS. Pr: 0.3661
CME088C	noTP	0.999998	0	0	0	0
CME089C	noTP	0.999908	1e-06	1e-06	0	1e-06
CME090C	noTP	0.998663	0.001027	2.1e-05	3e-06	2.4e-05
CME091C	noTP	0.99435	0.004223	2.8e-05	9e-06	3.7e-05
CME092C	noTP	0.99997	0	1.7e-05	0	1.7e-05
CME094C	noTP	0.867658	0.012605	0.002061	0.000116	0.002177
CME095C	noTP	0.999763	0.000138	0	2e-06	2e-06
CME096C	noTP	0.99993	8e-06	0	0	0
CME099C	noTP	0.998745	0.000952	4.7e-05	7e-06	5.4e-05
CME100C	noTP	0.992218	0.001783	0.000151	2e-06	0.000153
CME101C	noTP	0.999694	4e-06	0	0	0
CME102C	noTP	0.999942	0	0	0	0
CME103C	noTP	0.754196	0.149535	0.070268	0.000566	0.070834
CME104C	noTP	0.999968	1.8e-05	1e-06	0	1e-06
CME106C	noTP	0.996645	2e-06	2e-06	0	2e-06
CME108C	noTP	0.999747	0.000125	2.6e-05	0	2.6e-05
CME109C	noTP	0.999704	0.000131	2e-06	1e-06	3e-06
CME110C	noTP	0.984801	0.012768	0.002392	1.2e-05	0.002404
CME111C	cTP	0.482948	0.011639	0.503504	0.001133	0.504637	CS pos: 30-31. VRA-AE. Pr: 0.3650
CME112C	noTP	0.999893	4.2e-05	3e-06	1e-06	4e-06
CME113C	noTP	0.718604	0.207944	0.072475	0.000897	0.073372
CME114C	noTP	0.477277	0.249167	0.266647	0.006102	0.272749
CME115C	SP	0.304933	0.164504	0.021284	0.004306	0.02559	CS pos: 22-23. TAC-KE. Pr: 0.4672
CME116C	noTP	0.946154	0.048586	0.002857	0.000947	0.003804
CME117C	noTP	0.86387	0.039609	0.095563	0.000512	0.096075
CME118C	noTP	0.517251	0.33211	0.149116	0.00034	0.149456
CME119C	noTP	0.999884	5.9e-05	0	0	0
CME120C	noTP	0.971142	0.012043	0.016385	0.000215	0.0166
CME121C	noTP	0.983767	0.007465	0.006968	0.000493	0.007461
CME123C	noTP	0.973323	0.006514	0.001976	0.018148	0.020124
CME124C	noTP	0.417522	0.147986	0.232086	0.202231	0.434317
CME126C	noTP	0.996106	0.002123	0.001647	6e-06	0.001653
CME127C	noTP	0.999393	8.8e-05	0.000426	2.6e-05	0.000452
CME128C	noTP	0.999271	0.000548	2e-06	6e-06	8e-06
CMN184C	mTP	0.442176	0.472515	0.077164	0.005486	0.08265	CS pos: 78-79. FLF-QH. Pr: 0.0685
CME131C	noTP	0.681809	0.281413	0.035347	0.000878	0.036225
CME132C	cTP	0.019574	0.107261	0.86775	0.001076	0.868826	CS pos: 69-70. TVA-QC. Pr: 0.2648
CME133C	noTP	0.999853	7e-05	1e-06	0	1e-06
CME134C	noTP	0.987008	0.00503	0.005585	3.1e-05	0.005616
CME135C	SP	0.000414	6.2e-05	6e-06	1e-06	7e-06	CS pos: 23-24. VLA-VL. Pr: 0.6146
CME136C	noTP	0.996723	4e-06	2.8e-05	2e-06	3e-05
CME138C	noTP	0.98424	0.012181	0.00145	0.000314	0.001764
CME139C	noTP	0.999975	1e-06	0	0	0
CME141C	noTP	0.696445	0.189548	0.105134	0.000801	0.105935
CME142C	noTP	0.999942	6e-06	0	0	0
CME143C	noTP	0.993165	0.000694	0.000359	0.000666	0.001025
CME144C	noTP	0.997637	2.7e-05	0	0	0
CME145C	noTP	0.999704	2e-05	2e-06	0	2e-06
CME146C	noTP	0.986618	8.7e-05	0.013274	0	0.013274
CME147C	noTP	0.993831	0.00221	0.000823	1.4e-05	0.000837
CME148C	noTP	0.838871	0.011388	0.104648	0.045073	0.149721
CME149C	noTP	0.984743	0.011947	0.001949	6e-06	0.001955
CME150C	cTP	0.23368	0.213728	0.320812	0.231633	0.552445	CS pos: 56-57. VDA-TA. Pr: 0.1466
CME151C	noTP	0.946854	0.00316	0.010666	0.039232	0.049898
CME153C	noTP	0.522455	0.420964	0.004904	2.3e-05	0.004927
CME154C	noTP	0.981539	0.018459	0	0	0
CMQ389C	mTP	0.143887	0.477196	0.375571	0.0033	0.378871	CS pos: 48-49. LHC-ST. Pr: 0.3546
CME157C	noTP	0.766426	0.167398	0.042654	0.006069	0.048723
CME158C	noTP	0.999901	4e-05	4e-06	1e-06	5e-06
CME159C	noTP	0.443632	0.111804	0.383034	0.055243	0.438277
CME162C	noTP	0.998724	0.001205	0	2e-06	2e-06
CME163C	noTP	0.999893	1.4e-05	0	0	0
CME165C	noTP	0.99751	0.002382	2.2e-05	0	2.2e-05
CME166C	noTP	0.995899	0.000483	0.00024	5e-06	0.000245
CME167C	noTP	0.998623	0.000436	0.000171	6.8e-05	0.000239
CME168C	noTP	0.991474	0.000274	0.006166	0.001383	0.007549
CME171C	noTP	0.999948	0	0	0	0
CME172C	noTP	0.997063	0.001474	0.000164	1.1e-05	0.000175
CME173C	noTP	0.999183	4.8e-05	2e-06	0	2e-06
CME175C	noTP	0.998278	5.3e-05	0.001653	0	0.001653
CME176C	noTP	0.974028	0.02544	0.000264	4.2e-05	0.000306
CMQ031C	mTP	0.315426	0.4777	0.200645	0.006174	0.206819	CS pos: 31-32. TRL-AV. Pr: 0.3336
CME179C	cTP	0.011103	0.065818	0.601346	0.321725	0.923071	CS pos: 34-35. LCC-TT. Pr: 0.1686
CME180C	cTP	0.129739	0.099999	0.768984	0.000863	0.769847	CS pos: 55-56. LRC-GL. Pr: 0.6193
CME181C	cTP	0.286378	0.001478	0.708601	0.003516	0.712117	CS pos: 67-68. AEC-EQ. Pr: 0.2769
CME183C	noTP	0.99351	0.00096	0.000767	9e-05	0.000857
CME185C	noTP	0.998834	0.000707	0.000345	1e-06	0.000346
CME186C	noTP	0.998904	0.000877	1e-06	5e-06	6e-06
CME187C	noTP	0.965077	0.001026	0.013007	0.019841	0.032848
CME188C	noTP	0.998428	0.000916	9e-06	0	9e-06
CME190C	noTP	0.557958	0.441455	0.000137	5.7e-05	0.000194
CME191C	noTP	0.998831	0.000301	0.000776	1.3e-05	0.000789
CME192C	noTP	0.896073	0.004411	0.002274	7.6e-05	0.00235
CME193C	noTP	0.932302	0.017165	0.002063	0.000138	0.002201
CME194C	noTP	0.973816	0.009163	0.016951	1.7e-05	0.016968
CME195C	noTP	0.999397	2e-06	0.000522	7.7e-05	0.000599
CME196C	noTP	0.999514	0.000136	1e-06	5e-06	6e-06
CME197C	noTP	0.817026	0.044179	0.135016	0.002692	0.137708
CMP293C	mTP	0.235005	0.478112	0.210637	0.07501	0.285647	CS pos: 43-44. TMM-SQ. Pr: 0.4682
CME199C	noTP	0.973283	0.025938	1.4e-05	2.4e-05	3.8e-05
CME205C	noTP	0.928742	0.000252	0.010312	0.011606	0.021918
CMF001C	SP	0.000454	9.4e-05	4e-06	4e-06	8e-06	CS pos: 26-27. VRG-VL. Pr: 0.6717
CMF007C	noTP	0.934141	0.003841	0.009497	0.043583	0.05308
CMF012C	noTP	0.999354	9.2e-05	2e-05	6e-05	8e-05
CMF014C	noTP	0.999958	2e-06	0	0	0
CMF015C	noTP	0.999648	4.3e-05	1e-05	8e-05	9e-05
CMF016C	noTP	0.642848	0.26162	0.07568	0.011308	0.086988
CMF017C	noTP	0.999441	1.2e-05	0	0	0
CMT606C	mTP	0.35895	0.478961	0.152981	0.008881	0.161862	CS pos: 82-83. SRS-AS. Pr: 0.1339
CMF020C	noTP	0.999997	0	0	0	0
CMF021C	noTP	0.999785	1.1e-05	1e-06	0	1e-06
CMF022C	noTP	0.588735	0.229123	0.143453	0.024563	0.168016
CMF024C	noTP	0.995072	9.4e-05	0.000512	8e-06	0.00052
CMF025C	cTP	0.032484	0.00997	0.957358	0.000186	0.957544	CS pos: 50-51. VIA-GL. Pr: 0.5556
CMF026C	noTP	0.999979	3e-06	4e-06	0	4e-06
CMP283C	mTP	0.402076	0.481943	0.053842	0.00029	0.054132	CS pos: 14-15. ARL-AA. Pr: 0.2722
CMF031C	noTP	0.707361	0.055236	0.015335	0.040661	0.055996
CMF032C	noTP	0.859379	0.007354	0.131611	0.000121	0.131732
CMF033C	cTP	0.050748	0.086187	0.86167	0.000192	0.861862	CS pos: 69-70. LKM-QL. Pr: 0.2692
CMF035C	noTP	0.991975	0.00177	0.000818	0.004427	0.005245
CMF038C	noTP	0.999895	1.9e-05	0	0	0
CMF039C	noTP	0.868809	0.001845	0.12874	0.000553	0.129293
CMF040C	noTP	0.999994	0	0	0	0
CMF042C	noTP	0.999805	0.000119	3e-06	1e-06	4e-06
CMF043C	noTP	0.999128	5.5e-05	7.2e-05	9e-06	8.1e-05
CMF045C	noTP	0.879371	0.000899	0.001161	0.118393	0.119554
CMF046C	noTP	0.999974	0	0	0	0
CMF047C	noTP	0.926248	0.058926	0.009479	8.4e-05	0.009563
CMF048C	noTP	0.978752	0.015077	0.002801	0.000297	0.003098
CMF050C	noTP	0.963424	0.00173	0.034411	0.000108	0.034519
CMF051C	noTP	0.860055	0.102605	0.037069	0.00015	0.037219
CMF052C	noTP	0.996856	6.7e-05	0.003011	7e-06	0.003018
CMF053C	noTP	0.999165	0.000123	0.000116	0	0.000116
CMF055C	noTP	0.999709	3.1e-05	5e-06	0	5e-06
CMF056C	noTP	0.976032	0.001642	0.021929	0.000314	0.022243
CMF057C	noTP	0.999766	3.2e-05	0.0002	0	0.0002
CMF058C	noTP	0.999965	5e-06	1.1e-05	1.3e-05	2.4e-05
CMF059C	noTP	0.999821	9e-06	0.000101	5.1e-05	0.000152
CMF060C	noTP	0.628048	0.002809	0.365781	0.000853	0.366634
CMF061C	noTP	0.994143	0.004414	0.000749	2.2e-05	0.000771
CMF062C	noTP	0.998289	8e-06	7.5e-05	1e-06	7.6e-05
CMF063C	noTP	0.999989	1e-06	1e-06	0	1e-06
CMG199C	mTP	0.353101	0.492488	0.149653	0.003003	0.152656	CS pos: 43-44. LLF-GG. Pr: 0.2819
CMF066C	noTP	0.714216	0.061667	0.223327	0.000713	0.22404
CMF067C	noTP	0.992987	8.5e-05	1e-06	0	1e-06
CMO203C	mTP	0.489188	0.49278	0.011243	0.00581	0.017053	CS pos: 38-39. RTL-CS. Pr: 0.3504
CMF069C	noTP	0.99997	1.7e-05	0	0	0
CMF070C	SP	0.236385	0.249807	0.001115	0.000312	0.001427	CS pos: 39-40. IET-AV. Pr: 0.4176
CMF071C	noTP	0.991811	0.00161	0.006339	6.6e-05	0.006405
CMF072C	noTP	0.994841	0.000336	7e-06	0	7e-06
CMF073C	noTP	0.775918	0.223124	0.000581	4.3e-05	0.000624
CMF075C	noTP	0.991594	0.001119	0.000487	0.006036	0.006523
CMF076C	SP	0.157201	0.022518	0.005323	0.000577	0.0059	CS pos: 37-38. WLG-RQ. Pr: 0.4510
CMF078C	noTP	0.999914	5e-06	3e-06	2.1e-05	2.4e-05
CMF079C	noTP	0.999761	0.000154	0	0	0
CMF080C	noTP	0.999797	3.7e-05	6.5e-05	2e-06	6.7e-05
CMA111C	mTP	0.128897	0.494658	0.1922	0.183868	0.376068	CS pos: 10-11. LRL-QQ. Pr: 0.1458
CMF082C	SP	0.307048	0.065341	0.011091	0.00163	0.012721	CS pos: 43-44. ARA-AT. Pr: 0.6633
CMF083C	noTP	0.812684	0.184086	0.002862	0.000256	0.003118
CMF084C	noTP	0.958311	0.040502	0.000283	1.1e-05	0.000294
CMF086C	cTP	0.375538	0.015166	0.59824	0.000903	0.599143	CS pos: 62-63. RSQ-SA. Pr: 0.2864
CMF087C	noTP	0.999921	6e-06	0	0	0
CMF088C	noTP	0.987867	0.008904	0.002431	0.000113	0.002544
CMF089C	noTP	0.632109	0.001638	0.365975	0.000191	0.366166
CMF090C	noTP	0.999804	1.1e-05	0.000145	2e-06	0.000147
CMF092C	noTP	0.709414	0.00572	0.283939	0.000148	0.284087
CMF094C	noTP	0.999542	0.000414	4e-06	4e-06	8e-06
CMF095C	noTP	0.999978	0	0	0	0
CMF097C	noTP	0.984223	0.000885	0.002955	8.6e-05	0.003041
CMP164C	mTP	0.327201	0.495644	0.175409	0.000862	0.176271	CS pos: 52-53. RCQ-ND. Pr: 0.1019
CMF099C	noTP	0.991494	0.000541	0.000113	1e-06	0.000114
CMF101C	noTP	0.918854	0.034887	0.043772	0.000134	0.043906
CMF102C	noTP	0.999789	0.000166	0	0	0
CMF103C	noTP	0.995915	0.000358	0.002984	0.000186	0.00317
CMF104C	noTP	0.956073	0.001189	0.00031	5e-05	0.00036
CMF105C	SP	0.338997	0.114505	0.107563	0.004854	0.112417	CS pos: 37-38. VLA-VR. Pr: 0.9359
CMF107C	noTP	0.914259	0.025355	0.059154	0.00018	0.059334
CMF108C	noTP	0.999424	0.000308	0.000132	9e-06	0.000141
CMF110C	noTP	0.998447	0.001163	0.000106	1.6e-05	0.000122
CMF111C	noTP	0.999089	0.000575	3e-06	1e-06	4e-06
CMF114C	noTP	0.996615	0.002703	3e-06	1e-06	4e-06
CMF115C	noTP	0.999989	0	0	0	0
CMF116C	noTP	0.932982	0.052046	0.001094	4.9e-05	0.001143
CMF117C	cTP	0.134931	0.321692	0.54289	0.000396	0.543286	CS pos: 78-79. ARY-AE. Pr: 0.1101
CMF118C	noTP	0.999916	2.9e-05	7e-06	2.3e-05	3e-05
CMT456C	mTP	0.384441	0.497749	0.007715	0.000633	0.008348	CS pos: 50-51. SRS-AL. Pr: 0.1730
CMF121C	noTP	0.999819	1e-06	0.000175	1e-06	0.000176
CMM011C	mTP	0.401155	0.498769	0.099579	0.000367	0.099946	CS pos: 62-63. ARL-TC. Pr: 0.0856
CMF123C	noTP	0.891751	0.107694	0.000162	0.000265	0.000427
CMF124C	noTP	0.951316	0.020066	0.009877	0.00345	0.013327
CMF125C	noTP	0.896202	0.050099	0.008353	0.003492	0.011845
CMF127C	noTP	0.647523	0.298109	0.053075	0.000732	0.053807
CMF128C	noTP	0.994278	0.003728	0.000116	8.4e-05	0.0002
CMS283C	mTP	0.489363	0.499335	0.009925	0.000148	0.010073	CS pos: 52-53. TRQ-AS. Pr: 0.4313
CMF130C	noTP	0.999887	1.5e-05	3e-06	0	3e-06
CMF131C	noTP	0.999854	0.000118	0	0	0
CMF133C	noTP	0.999114	0.000569	6.5e-05	0.000183	0.000248
CMF136C	noTP	0.99445	0.002323	0.003092	9e-06	0.003101
CMF138C	noTP	0.997316	0.000843	0.001642	4.2e-05	0.001684
CMF139C	noTP	0.99901	0.00012	0.000221	0	0.000221
CMF141C	noTP	0.577499	0.414623	0.007381	0.000127	0.007508
CMF142C	noTP	0.999868	0	6e-05	0	6e-05
CMF144C	cTP	0.398081	0.005225	0.587819	0.008872	0.596691	CS pos: 40-41. RMC-VN. Pr: 0.2373
CMF146C	noTP	0.999836	6.2e-05	2e-06	0	2e-06
CMF147C	noTP	0.999957	1e-06	0	0	0
CML016C	mTP	0.372903	0.503868	0.120466	0.0023	0.122766	CS pos: 30-31. RGM-AS. Pr: 0.2440
CMF150C	noTP	0.999985	0	4e-06	0	4e-06
CMF152C	noTP	0.999783	6e-06	1e-06	1e-06	2e-06
CMF155C	noTP	0.999528	0.000108	4e-06	2e-06	6e-06
CMF156C	noTP	0.999596	2.1e-05	5e-06	0	5e-06
CMF157C	noTP	0.999779	0.000162	1.4e-05	4e-06	1.8e-05
CMD093C	mTP	0.021786	0.504614	0.008963	0.000121	0.009084	CS pos: 30-31. PVH-SE. Pr: 0.2664
CMR244C	mTP	0.491764	0.50469	0.003262	8.8e-05	0.00335	CS pos: 40-41. LRY-TR. Pr: 0.1899
CMF161C	noTP	0.991808	0.000747	0	2e-06	2e-06
CMF162C	noTP	0.999578	9.4e-05	2e-06	7e-06	9e-06
CMF163C	noTP	0.999836	5.9e-05	7e-06	1e-06	8e-06
CMF166C	noTP	0.641957	0.108951	0.202891	0.044189	0.24708
CMF167C	noTP	0.999319	7.4e-05	0.000436	8.3e-05	0.000519
CMF168C	noTP	0.99998	4e-06	0	0	0
CMF169C	noTP	0.99841	0.000151	0.000132	0.000925	0.001057
CMF170C	noTP	0.968883	0.000563	0.001402	4.9e-05	0.001451
CMF173C	noTP	0.999958	1.1e-05	0	0	0
CMF174C	noTP	0.999994	0	0	0	0
CMQ158C	mTP	0.143551	0.506339	0.342732	0.007348	0.35008	CS pos: 36-37. SRC-AH. Pr: 0.4134
CMF177C	noTP	0.999593	2.2e-05	0.000247	1.8e-05	0.000265
CMF178C	noTP	0.926328	0.05561	0.013051	0.000395	0.013446
CMF179C	cTP	0.177441	0.018349	0.799435	0.003464	0.802899	CS pos: 90-91. GAC-SL. Pr: 0.2389
CMF180C	noTP	0.954082	0.00924	0.016089	0.001982	0.018071
CMF181C	noTP	0.999393	6.6e-05	1e-06	1e-06	2e-06
CMF182C	cTP	0.039696	0.02256	0.934954	0.002102	0.937056	CS pos: 98-99. VRL-AD. Pr: 0.3547
CMF185C	noTP	0.433809	0.400667	0.151117	0.013485	0.164602
CMF187C	noTP	0.993902	0.000356	0.005553	0.000112	0.005665
CMF193C	noTP	0.999943	8e-06	0	0	0
CMF198C	cTP	0.344703	0.129552	0.52567	6.8e-05	0.525738	CS pos: 36-37. LRA-AA. Pr: 0.4952
CMG003C	noTP	0.972259	0.026825	1.8e-05	1.4e-05	3.2e-05
CMQ421C	mTP	0.466231	0.508989	0.024595	8.2e-05	0.024677	CS pos: 57-58. LSR-QR. Pr: 0.2806
CMG005C	noTP	0.851726	0.037496	0.107761	0.002126	0.109887
CMG006C	noTP	0.98816	0.006009	0.004362	8.7e-05	0.004449
CMG007C	noTP	0.997007	0.002511	1.4e-05	9e-06	2.3e-05
CMG008C	noTP	0.999996	1e-06	2e-06	0	2e-06
CMC057C	mTP	0.470304	0.509349	0.002003	0.017638	0.019641	CS pos: 31-32. ARQ-LH. Pr: 0.2644
CMG010C	noTP	0.999688	6.2e-05	0.000149	1.2e-05	0.000161
CMG011C	noTP	0.999922	1.2e-05	8e-06	2.3e-05	3.1e-05
CMG012C	noTP	0.988091	0.010493	0.000362	0.000609	0.000971
CMG014C	noTP	0.957076	0.002698	0.000909	0.037617	0.038526
CMG015C	noTP	0.999989	1e-06	0	0	0
CMG016C	noTP	0.9996	0.000383	0	0	0
CMG018C	noTP	0.999994	0	1e-06	0	1e-06
CMG019C	noTP	0.999808	4e-06	1e-06	0	1e-06
CMG021C	noTP	0.639573	0.094619	0.265561	7.4e-05	0.265635
CMG022C	noTP	0.908899	0.0073	0.068309	0.014268	0.082577
CMG023C	noTP	0.752532	0.22481	0.010559	0.00058	0.011139
CMG025C	noTP	0.996375	0.002979	2.9e-05	1e-05	3.9e-05
CMG027C	noTP	0.96274	0.036955	0.000257	1e-05	0.000267
CMG028C	noTP	0.999962	4e-06	0	0	0
CMG030C	noTP	0.994542	0.002579	1.9e-05	2e-06	2.1e-05
CMG031C	noTP	0.999785	3.5e-05	0	1e-06	1e-06
CMG032C	noTP	1	0	0	0	0
CMG033C	noTP	0.790999	0.003672	0.005679	0.003937	0.009616
CMG035C	noTP	0.999514	2.7e-05	7.2e-05	4e-06	7.6e-05
CMG036C	noTP	0.999964	2e-06	0	0	0
CMS193C	mTP	0.466188	0.512055	0.020329	0.000138	0.020467	CS pos: 80-81. VIY-SD. Pr: 0.1360
CMG039C	noTP	0.998915	3e-06	0	0	0
CMG040C	noTP	0.755174	0.075372	0.115887	0.005011	0.120898
CMG041C	noTP	0.97838	0.011362	0.001917	0.00048	0.002397
CMG042C	noTP	0.97919	0.020298	0.000361	3e-05	0.000391
CMG043C	noTP	0.999707	4e-06	2e-06	0	2e-06
CMG044C	noTP	0.999023	5e-06	6e-06	4e-06	1e-05
CMG045C	noTP	0.999994	0	0	0	0
CMG046C	noTP	0.999926	4.6e-05	0	0	0
CMG048C	noTP	0.987779	0.004906	0.006829	0.000129	0.006958
CMG050C	noTP	0.999213	0.000112	2.3e-05	0	2.3e-05
CMG051C	noTP	0.999934	2e-06	5e-05	0	5e-05
CMC030C	mTP	0.267698	0.512756	0.206175	0.01327	0.219445	CS pos: 29-30. RRT-AV. Pr: 0.2614
CMG053C	noTP	0.967604	0.012436	0.018621	0.001256	0.019877
CMO044C	mTP	0.477309	0.513094	0.008354	0.000841	0.009195	CS pos: 50-51. ELL-AS. Pr: 0.1359
CMG056C	noTP	0.962754	0.029603	0.002003	0.000151	0.002154
CMG057C	noTP	0.995379	3.8e-05	0.003744	0.00071	0.004454
CMG058C	noTP	0.939241	0.04466	0.004838	0.010775	0.015613
CMG059C	noTP	0.46996	0.066994	0.450771	0.011744	0.462515
CMG060C	noTP	0.99998	3e-06	3e-06	1e-06	4e-06
CMG061C	noTP	0.844569	0.129728	0.019957	4e-05	0.019997
CMG062C	noTP	0.647486	0.350179	0.000875	0.000107	0.000982
CMG063C	noTP	0.999942	0	0	0	0
CMG064C	noTP	0.661362	0.208998	0.049389	0.078902	0.128291
CMG065C	noTP	0.999962	1e-06	0	0	0
CMF018C	mTP	0.334759	0.513141	0.134389	0.008598	0.142987	CS pos: 42-43. HLL-SL. Pr: 0.1526
CMG067C	noTP	0.972051	1e-05	0.000721	0.02716	0.027881
CMG070C	noTP	0.999646	9e-06	2.4e-05	0.000131	0.000155
CMG071C	noTP	0.986916	0.008274	0.000615	0.000629	0.001244
CMG073C	noTP	0.994969	0.002288	0.002288	0.000349	0.002637
CMG075C	noTP	0.852952	0.001133	0.123891	0.022007	0.145898
CMG076C	noTP	0.940119	0.012054	0.046892	0.000503	0.047395
CMG078C	noTP	0.957664	0.022165	0.019708	5.2e-05	0.01976
CMG079C	noTP	0.999848	3.8e-05	9.8e-05	2e-06	0.0001
CMG080C	noTP	0.999353	1e-06	0	0	0
CMG083C	noTP	0.99899	5.8e-05	9e-06	0	9e-06
CMG084C	SP	0.001806	7.9e-05	1.2e-05	2e-06	1.4e-05	CS pos: 29-30. VSC-SG. Pr: 0.7916
CMG085C	noTP	0.999889	2.8e-05	3e-06	2e-06	5e-06
CMT244C	mTP	0.30333	0.516338	0.180082	0.000235	0.180317	CS pos: 30-31. ELY-AS. Pr: 0.1644
CMG087C	noTP	0.999965	3e-06	1e-05	7e-06	1.7e-05
CMG088C	noTP	0.84405	0.005153	0.001712	0.000724	0.002436
CMG089C	noTP	0.99997	6e-06	0	0	0
CMG090C	noTP	0.950868	0.036515	0.007816	0.00016	0.007976
CMG092C	SP	0.000168	3.6e-05	7e-06	0	7e-06	CS pos: 28-29. ALG-VA. Pr: 0.4658
CMG093C	noTP	0.999827	1.2e-05	2e-06	0	2e-06
CMQ226C	mTP	0.211289	0.517302	0.168766	0.101191	0.269957	CS pos: 64-65. WRF-AC. Pr: 0.2039
CMG095C	cTP	0.358112	0.066803	0.569935	0.00473	0.574665	CS pos: 70-71. VVE-VS. Pr: 0.1822
CMG096C	noTP	0.995912	0.003974	2e-06	0	2e-06
CMG097C	noTP	0.999985	9e-06	0	0	0
CMG098C	SP	0.001693	2.3e-05	0	0	0	CS pos: 27-28. VHA-WN. Pr: 0.9251
CMG099C	noTP	0.999881	5e-06	8.1e-05	1e-06	8.2e-05
CMG100C	noTP	0.887401	0.112334	0.000124	2e-06	0.000126
CMG102C	noTP	0.95417	0.002321	0.000895	0.000161	0.001056
CMG103C	noTP	0.999934	2e-06	1e-06	0	1e-06
CMG105C	noTP	0.999018	0.000139	1.6e-05	2e-06	1.8e-05
CMG106C	noTP	0.998384	0.001463	3e-06	5.4e-05	5.7e-05
CMG108C	noTP	0.998608	9.9e-05	0.000318	1e-06	0.000319
CMG109C	noTP	0.999993	1e-06	0	0	0
CMF129C	mTP	0.448221	0.521169	0.018163	0.000258	0.018421	CS pos: 12-13. PLL-DR. Pr: 0.2230
CMG111C	noTP	0.914244	0.001904	0.083149	0.000669	0.083818
CMG113C	noTP	0.983397	0.00978	0.003908	0.000211	0.004119
CMG114C	noTP	0.999862	1e-06	0	0	0
CMG115C	noTP	0.998917	7.9e-05	1.5e-05	0.000914	0.000929
CMG116C	noTP	0.999952	1.4e-05	3e-06	1e-06	4e-06
CMG117C	noTP	0.999134	0.000191	8e-06	1e-06	9e-06
CMG118C	noTP	0.994979	8.8e-05	0.000567	2.6e-05	0.000593
CMG119C	noTP	0.999564	0.000259	0	0	0
CMG121C	noTP	0.770898	0.218864	0.00868	0.001353	0.010033
CMG123C	noTP	0.614592	0.077863	0.297465	0.00927	0.306735
CMG124C	noTP	0.90682	0.038774	0.053381	0.0001	0.053481
CMG125C	noTP	0.983987	0.011764	0.003342	0.000281	0.003623
CMG126C	noTP	0.996433	2.2e-05	2e-06	0	2e-06
CMG127C	SP	0.231082	0.350368	0.021566	0.014112	0.035678	CS pos: 28-29. IGC-QL. Pr: 0.3255
CMG129C	noTP	0.976691	0.020496	0.000677	0.000379	0.001056
CMG130C	noTP	0.999999	1e-06	0	0	0
CMG131C	noTP	0.905737	0.05765	0.03362	0.000765	0.034385
CMG132C	noTP	0.541194	0.027504	0.430129	0.001108	0.431237
CMO341C	mTP	0.086877	0.522082	0.17458	0.216296	0.390876	CS pos: 43-44. AQQ-TT. Pr: 0.1130
CMG136C	noTP	0.997992	4.8e-05	1e-06	1e-06	2e-06
CMG137C	noTP	0.704591	0.292268	0.00081	0.002089	0.002899
CMG139C	noTP	0.95375	0.016253	0.011261	0.000128	0.011389
CMG141C	noTP	0.999013	0.000226	1.9e-05	3.6e-05	5.5e-05
CMG142C	noTP	0.999941	0	0	0	0
CMG143C	noTP	0.999723	8.4e-05	1.1e-05	1e-06	1.2e-05
CMG145C	noTP	0.996849	0.000759	0.002019	2.8e-05	0.002047
CMG146C	cTP	0.233682	0.04575	0.720249	5.7e-05	0.720306	CS pos: 41-42. LRA-SL. Pr: 0.6508
CMG147C	noTP	0.995732	0.000134	0.000922	0.001606	0.002528
CMG148C	noTP	0.697081	0.002701	0.299225	4.4e-05	0.299269
CMG151C	noTP	0.999787	0.000125	2e-06	1e-06	3e-06
CMG152C	noTP	0.999999	0	0	0	0
CMG153C	noTP	0.999927	1.5e-05	8e-06	1e-06	9e-06
CMG154C	noTP	0.99942	1.9e-05	0.000119	6e-06	0.000125
CMG155C	noTP	0.99995	2.6e-05	0	0	0
CMG156C	noTP	0.999746	1.1e-05	0	0	0
CMG157C	noTP	0.997599	0.002303	6e-06	2.6e-05	3.2e-05
CMG159C	noTP	0.999678	1e-06	2.2e-05	0	2.2e-05
CMG161C	noTP	0.950469	0.012249	0.03134	5e-05	0.03139
CMG162C	cTP	0.049659	0.058014	0.646927	0.245259	0.892186	CS pos: 34-35. AKL-AM. Pr: 0.2235
CMR400C	mTP	0.463291	0.522089	0.006335	0.006652	0.012987	CS pos: 25-26. RGL-QV. Pr: 0.3731
CMG165C	noTP	0.645525	0.119931	0.234036	0.000422	0.234458
CMG166C	noTP	0.497329	0.090491	0.15195	0.010811	0.162761
CMG167C	noTP	0.999867	4e-06	0	5.1e-05	5.1e-05
CMG168C	noTP	0.709915	0.046122	0.003447	0.176232	0.179679
CMG169C	noTP	0.998824	0.000579	9e-06	0.000154	0.000163
CMG170C	noTP	0.999948	1e-06	0	0	0
CMG171C	cTP	0.336584	0.080915	0.339797	0.004579	0.344376	CS pos: 80-81. LRL-II. Pr: 0.0971
CMG172C	noTP	0.887394	0.031837	0.004464	0.000328	0.004792
CMG174C	noTP	0.999985	0	1.3e-05	1e-06	1.4e-05
CMG177C	noTP	0.95229	0.016122	0.031018	4.1e-05	0.031059
CMG178C	noTP	0.999393	0.000149	1e-06	0.000296	0.000297
CMG179C	noTP	0.999617	8e-06	0	0	0
CMG180C	SP	0.171463	0.003745	0.000408	0.003699	0.004107	CS pos: 40-41. AQA-HQ. Pr: 0.6013
CMG182C	noTP	0.999915	6e-06	0	0	0
CMG184C	noTP	0.999126	0.000849	2e-06	1e-06	3e-06
CMG185C	noTP	0.999434	4.2e-05	0	0	0
CMG186C	noTP	0.990897	0.000884	0.008196	6e-06	0.008202
CMG187C	noTP	0.974959	0.009494	0.003712	6.6e-05	0.003778
CMG188C	noTP	0.974258	0.001748	0.004983	0.018159	0.023142
CMG189C	noTP	0.99574	0.002754	7.4e-05	0.000122	0.000196
CMG190C	noTP	0.952707	0.016423	0.024317	8.6e-05	0.024403
CMG191C	noTP	0.921358	0.000814	0.003107	0.063985	0.067092
CMG193C	noTP	0.999993	5e-06	2e-06	0	2e-06
CMG194C	noTP	0.649185	0.064791	0.164324	0.008467	0.172791
CMG195C	noTP	0.999932	1.5e-05	0	0	0
CMR313C	mTP	0.303826	0.522475	0.173422	0.000205	0.173627	CS pos: 60-61. VLL-SP. Pr: 0.1518
CMG197C	noTP	0.998054	0.000825	0.001113	7e-06	0.00112
CMH275C	mTP	0.101593	0.523664	0.374547	0.000189	0.374736	CS pos: 45-46. RRG-SA. Pr: 0.2711
CMJ097C	mTP	0.394202	0.525521	0.066426	0.00375	0.070176	CS pos: 27-28. LRA-SS. Pr: 0.2064
CMG200C	cTP	0.430322	0.055686	0.493365	0.019263	0.512628	CS pos: 57-58. VRT-SV. Pr: 0.3800
CMG201C	noTP	0.669899	0.247663	0.004051	0.000876	0.004927
CMG202C	noTP	0.999981	1.6e-05	0	0	0
CMG203C	noTP	0.999997	1e-06	0	0	0
CMG205C	noTP	0.998363	3e-06	0	0	0
CMG206C	cTP	0.238173	0.035303	0.725406	0.000958	0.726364	CS pos: 63-64. ACF-AV. Pr: 0.5044
CMG208C	noTP	0.993172	0.003658	0.000225	1.5e-05	0.00024
CMG210C	noTP	0.99095	1e-06	1e-06	7e-06	8e-06
CMK051C	mTP	0.402553	0.526507	0.014138	0.001095	0.015233	CS pos: 20-21. VQR-SS. Pr: 0.1353
CMG212C	noTP	0.999546	1.5e-05	0.000393	2.1e-05	0.000414
CMG213C	noTP	0.676336	0.317729	0.005214	0.000382	0.005596
CMG214C	noTP	0.534699	0.302394	0.003198	0.000793	0.003991
CMG215C	noTP	0.583157	0.00038	0	0	0
CMG217C	cTP	0.221284	0.09476	0.52074	0.163069	0.683809	CS pos: 93-94. ARA-LI. Pr: 0.0989
CMG220C	SP	0.000232	5.7e-05	0	6e-06	6e-06	CS pos: 26-27. VRG-VL. Pr: 0.6014
CMG221C	noTP	0.939474	0.000593	0.011758	0.007573	0.019331
CMG222C	noTP	0.977849	0.006581	0.013316	2.2e-05	0.013338
CMG224C	noTP	0.893546	0.014634	0.061059	0.030603	0.091662
CMH001C	SP	0.000145	4e-06	0	0	0	CS pos: 23-24. THA-VR. Pr: 0.7692
CMH005C	noTP	0.999714	0.000233	2.3e-05	1.4e-05	3.7e-05
CMH006C	noTP	0.993573	0.002389	0.003982	4e-06	0.003986
CMH007C	noTP	0.999476	1.2e-05	7e-06	0	7e-06
CMQ330C	mTP	0.381206	0.52704	0.080925	0.010805	0.09173	CS pos: 30-31. RRS-TA. Pr: 0.2548
CMH009C	noTP	0.999784	0.000118	0	0	0
CMH010C	noTP	0.999772	0.000185	1e-06	0	1e-06
CMH011C	noTP	0.999986	0	0	0	0
CMH012C	noTP	0.9606	0.001423	0.03667	0.000894	0.037564
CMH013C	noTP	0.992073	0.002916	0.002315	0.000101	0.002416
CMH014C	noTP	0.608376	0.04254	0.348617	0.000245	0.348862
CMH016C	noTP	0.937493	0.014286	0.003872	0.001754	0.005626
CMH017C	noTP	0.99993	4.6e-05	0	0	0
CMH018C	noTP	0.834467	0.001611	0.000314	2.2e-05	0.000336
CMH019C	noTP	0.998375	0.000605	1e-06	0	1e-06
CMH020C	noTP	0.999859	2e-06	0	0	0
CMH021C	noTP	0.943418	0.001467	0.051828	0.001118	0.052946
CMH022C	noTP	0.99905	0.000642	7e-06	5.7e-05	6.4e-05
CMH023C	noTP	0.999755	0.000116	4.4e-05	8e-06	5.2e-05
CMH024C	noTP	0.416011	0.390881	0.192727	8.3e-05	0.19281
CMH025C	noTP	0.999145	0.000108	1e-06	1e-06	2e-06
CMH026C	noTP	0.99999	4e-06	0	0	0
CMH027C	noTP	0.992668	0.001163	0.004586	0.000233	0.004819
CMH028C	noTP	0.49239	0.016394	0.000132	1.4e-05	0.000146
CMH030C	noTP	0.992887	0.005828	0.000109	6e-05	0.000169
CMH032C	noTP	0.999793	4e-06	1.1e-05	0	1.1e-05
CMH034C	noTP	0.983727	0.01185	0.001443	0.000287	0.00173
CMH036C	noTP	0.97586	0.003862	0.019094	0.000798	0.019892
CMH038C	noTP	0.809813	0.169527	0.012044	0.001778	0.013822
CMH039C	noTP	0.995414	0.000279	8.6e-05	2e-06	8.8e-05
CMH040C	noTP	0.999815	4e-06	1e-06	1e-06	2e-06
CMH042C	noTP	0.947987	0.007932	0.042	6.7e-05	0.042067
CMH043C	noTP	0.993447	0.00108	0.000118	2.9e-05	0.000147
CMH044C	noTP	0.772721	0.14128	0.033245	0.003931	0.037176
CMH045C	noTP	0.999812	0.000143	0	0	0
CMH046C	noTP	0.999911	6e-06	0	0	0
CMH047C	cTP	0.457208	0.007603	0.527695	0.007348	0.535043	CS pos: 81-82. MSC-RA. Pr: 0.1364
CMH048C	noTP	0.463544	0.183613	0.334542	0.016738	0.35128
CMH049C	noTP	0.999882	3.9e-05	2.1e-05	8e-06	2.9e-05
CMR272C	mTP	0.349849	0.528543	0.118891	0.002542	0.121433	CS pos: 77-78. RLF-SA. Pr: 0.3863
CMH052C	noTP	0.948547	0.002609	0.048687	5.5e-05	0.048742
CMH055C	noTP	0.999998	0	0	0	0
CMH056C	noTP	0.998908	0.000955	4.8e-05	1e-06	4.9e-05
CMH057C	noTP	0.99939	6.9e-05	0	0	0
CMH058C	noTP	0.999968	1e-06	1.1e-05	1e-06	1.2e-05
CMH059C	noTP	0.999959	1e-06	0	0	0
CMH060C	noTP	0.999975	2e-06	1.7e-05	0	1.7e-05
CMH061C	noTP	0.999998	0	0	0	0
CMH062C	noTP	0.99996	1.1e-05	0	0	0
CMH063C	noTP	0.836993	0.142008	0.002016	0.000588	0.002604
CMH064C	noTP	0.994158	0.000109	0.005685	1e-06	0.005686
CMH065C	noTP	0.996855	0.003024	1e-06	3e-06	4e-06
CMG164C	mTP	0.447129	0.529051	0.01125	0.012526	0.023776	CS pos: 11-12. RFY-MS. Pr: 0.1594
CMH069C	noTP	0.994463	9.1e-05	8.7e-05	2e-06	8.9e-05
CMH071C	noTP	0.950213	0.049006	0.000175	0.00039	0.000565
CMH072C	cTP	0.28176	0.201066	0.516637	0.000246	0.516883	CS pos: 41-42. RSC-GA. Pr: 0.1685
CMN125C	mTP	0.467719	0.529094	0.000367	7.3e-05	0.00044	CS pos: 20-21. NVL-AT. Pr: 0.2282
CMH074C	noTP	0.999839	5e-06	1e-06	0	1e-06
CMH075C	noTP	0.972911	0.006283	0.002689	6.3e-05	0.002752
CMH076C	noTP	0.758951	0.061135	0.057197	0.023856	0.081053
CMJ266C	mTP	0.012137	0.531825	0.11282	0.343196	0.456016	CS pos: 30-31. NTF-ST. Pr: 0.3694
CMH080C	noTP	0.999618	9e-06	0.000293	4.6e-05	0.000339
CMH082C	noTP	0.999646	2e-05	0	0	0
CMH083C	cTP	0.24304	0.305573	0.402174	0.036446	0.43862	CS pos: 43-44. VRG-CE. Pr: 0.2582
CMH087C	noTP	0.999588	1e-06	0	0	0
CMH090C	noTP	0.998986	1.9e-05	1e-06	0	1e-06
CMH091C	noTP	0.999497	0.000486	1e-06	0	1e-06
CMH092C	noTP	0.999926	7e-06	0	0	0
CMN252C	mTP	0.403114	0.532218	0.063952	0.000495	0.064447	CS pos: 55-56. LQL-QS. Pr: 0.1217
CMH096C	noTP	0.999922	1e-06	0	0	0
CMH097C	noTP	0.999494	9.5e-05	0.000291	2e-05	0.000311
CMH100C	noTP	0.826611	0.089347	0.043877	0.000499	0.044376
CMH101C	noTP	0.999717	2e-05	0	0	0
CMH102C	noTP	0.998135	0.001095	0.000343	0.000373	0.000716
CMH103C	noTP	0.872213	0.009782	0.114722	0.002526	0.117248
CMH105C	noTP	0.571505	0.051418	0.376275	0.000364	0.376639
CMH106C	noTP	0.999863	2e-06	2e-06	2e-06	4e-06
CME177C	mTP	0.345313	0.53253	0.105257	0.00024	0.105497	CS pos: 80-81. LHF-QA. Pr: 0.1758
CMH109C	noTP	0.998963	0.000383	3e-06	7e-06	1e-05
CMH110C	noTP	0.99999	1e-06	0	0	0
CMH111C	noTP	0.705574	0.142209	0.111496	0.039008	0.150504
CMH114C	noTP	0.624687	0.089226	0.284084	0.001312	0.285396
CMH115C	noTP	0.446758	0.240736	0.308561	0.003652	0.312213
CMH116C	noTP	0.921922	0.07646	0.000661	0.000249	0.00091
CMH117C	noTP	0.999381	1.4e-05	0	0	0
CMH119C	noTP	0.999915	1.3e-05	2e-06	1e-06	3e-06
CMH120C	noTP	0.999992	0	0	0	0
CMH121C	cTP	0.416562	0.061304	0.51943	0.000993	0.520423	CS pos: 64-65. LRA-AA. Pr: 0.2741
CMH122C	noTP	0.999943	0	0	0	0
CMH123C	noTP	0.999724	0.000262	1e-06	1e-06	2e-06
CMH126C	noTP	0.999851	0.000131	4e-06	4e-06	8e-06
CMH127C	noTP	0.999061	0.000777	5e-05	5e-06	5.5e-05
CMH128C	noTP	0.998427	0.001532	1e-06	1e-06	2e-06
CMH129C	SP	0.171691	0.141295	0.03813	0.006213	0.044343	CS pos: 24-25. SDT-KY. Pr: 0.3074
CMH131C	noTP	0.999998	0	0	0	0
CMP310C	mTP	0.456539	0.532685	0.007114	8.7e-05	0.007201	CS pos: 27-28. RGF-GT. Pr: 0.6779
CMH133C	cTP	0.054954	0.185521	0.70899	0.050103	0.759093	CS pos: 51-52. TLG-AS. Pr: 0.2199
CMH135C	noTP	0.999158	3.9e-05	0.000714	6e-06	0.00072
CMH137C	cTP	0.264202	0.081088	0.627189	0.027473	0.654662	CS pos: 49-50. LRC-TS. Pr: 0.7503
CMS425C	mTP	0.466149	0.53331	7e-05	5.4e-05	0.000124	CS pos: 9-10. RTF-NS. Pr: 0.1823
CMH139C	noTP	0.829135	0.003674	0.16684	0.00029	0.16713
CMH140C	noTP	0.997443	5.3e-05	0.002464	1.8e-05	0.002482
CMH142C	noTP	0.999939	9e-06	0	0	0
CMH143C	noTP	0.834722	0.035092	0.000291	0.022053	0.022344
CMH144C	noTP	0.999091	0.000106	0	0	0
CMH145C	noTP	0.776094	0.030457	0.190398	0.002723	0.193121
CMH146C	noTP	0.891236	0.002364	0.103033	0.00014	0.103173
CMH148C	noTP	0.998739	0.001219	0	0	0
CMB062C	mTP	0.464311	0.535263	2e-06	2e-06	4e-06	CS pos: 12-13. RLW-GT. Pr: 0.2503
CMI149C	mTP	0.452564	0.535272	0.006097	0.000843	0.00694	CS pos: 26-27. REL-SS. Pr: 0.5477
CMH154C	noTP	0.991431	0.003669	0.000855	1.7e-05	0.000872
CMH155C	noTP	0.990793	5e-06	0.009135	5.5e-05	0.00919
CMH156C	noTP	0.999975	1e-06	0	0	0
CMH157C	noTP	0.981014	0.01345	0.004477	0.000417	0.004894
CMH158C	noTP	0.999854	4.3e-05	4e-06	6.8e-05	7.2e-05
CMH159C	noTP	0.999902	7e-06	2e-06	0	2e-06
CMH161C	noTP	0.998132	0.001219	0.00057	7.4e-05	0.000644
CMH162C	noTP	0.999133	0.000145	0.000101	2.5e-05	0.000126
CMH163C	noTP	0.999965	0	0	0	0
CMH164C	noTP	0.990626	0.000492	0.000151	0.007173	0.007324
CMH165C	noTP	0.980386	0.000449	0.01855	0.000236	0.018786
CMH166C	cTP	0.042525	0.016682	0.932455	0.006617	0.939072	CS pos: 50-51. LLC-SG. Pr: 0.5270
CMH168C	noTP	0.99984	0.000123	0	0	0
CMH170C	noTP	0.621476	0.026093	0.318535	0.033854	0.352389
CMH172C	noTP	0.661032	0.006901	0.331488	0.000564	0.332052
CMH173C	noTP	0.921497	0.000134	0.051221	0.027062	0.078283
CMH174C	noTP	0.579009	0.010788	0.010527	0.126539	0.137066
CMH176C	noTP	0.99994	5e-06	2e-05	4e-06	2.4e-05
CMH177C	noTP	0.858641	0.141075	2e-06	0.000185	0.000187
CMH178C	noTP	0.99999	1e-06	8e-06	0	8e-06
CMH179C	noTP	0.999969	4e-06	4e-06	0	4e-06
CMH182C	noTP	0.999488	8e-06	0.000186	3e-06	0.000189
CMH183C	noTP	0.999622	1e-06	0	0	0
CMH185C	noTP	0.840317	0.152092	0.007279	6e-06	0.007285
CMH186C	cTP	0.090374	0.003329	0.895964	0.008965	0.904929	CS pos: 60-61. TLA-SK. Pr: 0.4278
CMH187C	noTP	0.999972	1e-06	0	0	0
CMH188C	noTP	0.563932	0.065521	0.365726	0.004771	0.370497
CMH189C	noTP	0.999886	2.3e-05	9e-06	2e-06	1.1e-05
CMH190C	cTP	0.11131	0.10597	0.770432	0.000365	0.770797	CS pos: 55-56. LRM-AS. Pr: 0.2629
CMH192C	noTP	0.999992	1e-06	0	0	0
CMH194C	noTP	0.999948	4e-06	1e-06	1e-06	2e-06
CMH195C	noTP	0.999763	2e-05	1.4e-05	1e-06	1.5e-05
CMJ055C	mTP	0.420248	0.540117	0.039444	7.7e-05	0.039521	CS pos: 80-81. ATR-SS. Pr: 0.2094
CMH198C	noTP	0.979948	0.00259	0.000187	9.9e-05	0.000286
CMH199C	noTP	0.999868	6e-06	4e-06	0	4e-06
CMH200C	noTP	0.999964	2e-05	0	0	0
CMH201C	noTP	0.997562	0.001552	0.00019	1e-06	0.000191
CMH202C	noTP	0.55508	0.000705	0.000127	0.000398	0.000525
CMH204C	noTP	0.999866	2.6e-05	2e-06	1.2e-05	1.4e-05
CMH205C	noTP	0.966727	0.016127	0.010846	0.000967	0.011813
CMH206C	noTP	0.764477	0.158697	0.06927	0.007425	0.076695
CMH207C	noTP	0.997518	0.002395	0	0	0
CMH208C	noTP	0.999985	6e-06	0	0	0
CMH209C	cTP	0.005352	0.038719	0.95576	5.1e-05	0.955811	CS pos: 42-43. LLA-SA. Pr: 0.2975
CMH210C	noTP	0.997576	0.001838	0.000206	7e-06	0.000213
CMH212C	noTP	0.99947	0.000387	1e-05	2.7e-05	3.7e-05
CMJ253C	mTP	0.437776	0.542734	0.018786	9e-06	0.018795	CS pos: 48-49. RPC-TS. Pr: 0.3506
CMH215C	noTP	0.999455	6.3e-05	0	0	0
CMH216C	noTP	0.999995	0	0	0	0
CMH218C	noTP	0.913617	0.076076	0.003972	2.8e-05	0.004
CMH220C	noTP	0.999908	1.2e-05	0	0	0
CMH221C	noTP	0.997443	0.002086	3.2e-05	7e-06	3.9e-05
CMH222C	noTP	0.999969	3e-06	5e-06	0	5e-06
CMH223C	noTP	0.525571	0.392985	0.001532	0.000197	0.001729
CMH224C	noTP	0.974714	0.025016	4.1e-05	0.00013	0.000171
CMH226C	noTP	0.999921	5e-06	0	0	0
CMH227C	noTP	0.999993	0	0	0	0
CMH229C	noTP	0.979792	1.9e-05	0.020103	2e-06	0.020105
CML029C	mTP	0.448851	0.545725	0.005277	9e-06	0.005286	CS pos: 22-23. RAH-VQ. Pr: 0.1281
CMH231C	noTP	0.999412	0.000367	2.6e-05	4.8e-05	7.4e-05
CMH232C	noTP	0.999874	6.8e-05	2e-06	7e-06	9e-06
CMH233C	noTP	0.999807	3.6e-05	3.5e-05	1.8e-05	5.3e-05
CMH234C	noTP	0.510057	0.002107	0.109655	0.369001	0.478656
CMH235C	noTP	0.999508	2.9e-05	5.6e-05	5e-05	0.000106
CML239C	mTP	0.064826	0.560357	0.374607	0.000122	0.374729	CS pos: 43-44. VRL-CA. Pr: 0.4147
CMH237C	noTP	0.999864	1.3e-05	8.2e-05	0	8.2e-05
CMH238C	noTP	0.994897	0.002975	0.001036	0.000405	0.001441
CMH239C	cTP	0.362346	0.21603	0.419275	0.002303	0.421578	CS pos: 39-40. QLQ-AE. Pr: 0.2733
CMH240C	noTP	0.9717	0.000467	0.000802	4.8e-05	0.00085
CMH241C	noTP	0.999037	0.000181	4.4e-05	0.000289	0.000333
CMH242C	noTP	0.999971	5e-06	4e-06	0	4e-06
CMH245C	noTP	0.999936	7e-06	0	0	0
CMH246C	noTP	0.999991	5e-06	0	0	0
CMH248C	noTP	0.999993	1e-06	0	0	0
CMH249C	noTP	0.939515	0.055898	0.001769	8.1e-05	0.00185
CMI167C	mTP	0.311474	0.564948	0.106225	0.002299	0.108524	CS pos: 24-25. FRL-AA. Pr: 0.1617
CMT414C	mTP	0.348002	0.565076	0.078925	0.00102	0.079945	CS pos: 30-31. RLF-GK. Pr: 0.2022
CMH252C	noTP	0.739866	0.258247	0.00146	6.5e-05	0.001525
CMH254C	cTP	0.352174	0.016902	0.441926	0.001368	0.443294	CS pos: 73-74. VSL-GS. Pr: 0.0946
CMH255C	noTP	0.999857	3e-06	0	0	0
CMH256C	noTP	0.999852	1e-05	3e-06	1.1e-05	1.4e-05
CMH258C	noTP	0.609891	0.160093	0.229475	0.000147	0.229622
CMH260C	noTP	0.989242	0.004523	0.001824	0.000253	0.002077
CMH261C	noTP	0.99949	0.000404	8.4e-05	5e-06	8.9e-05
CMH262C	noTP	0.999978	0	0	0	0
CMH263C	SP	0.037291	0.092945	0.045005	0.000581	0.045586	CS pos: 31-32. GRC-VL. Pr: 0.2273
CMH264C	noTP	0.999971	2e-06	0	1.5e-05	1.5e-05
CMH265C	noTP	0.994194	0.005735	3.1e-05	1.4e-05	4.5e-05
CMH266C	noTP	0.999986	0	0	0	0
CMH268C	noTP	0.685719	0.07312	0.24062	0.000405	0.241025
CMH270C	noTP	0.999995	0	0	0	0
CMH271C	cTP	0.11604	0.170608	0.712314	0.001023	0.713337	CS pos: 47-48. LRA-TQ. Pr: 0.5004
CMH273C	noTP	0.99957	0.000404	0	0	0
CMH274C	noTP	0.932488	0.032815	0.015312	0.00215	0.017462
CMK274C	mTP	0.311789	0.566643	0.108753	0.000883	0.109636	CS pos: 80-81. RSA-GA. Pr: 0.1088
CMH276C	noTP	0.460972	0.080189	0.44455	0.012718	0.457268
CMH277C	noTP	0.999815	3.8e-05	2.4e-05	1e-06	2.5e-05
CMH278C	noTP	0.998785	0.001156	0	0	0
CMH282C	noTP	0.646975	0.001358	0.000726	0.000682	0.001408
CMH283C	SP	0.000277	0.00025	2e-06	7e-06	9e-06	CS pos: 26-27. VRG-VL. Pr: 0.6801
CMH285C	noTP	0.999849	2e-06	0	0	0
CMH286C	cTP	0.091883	0.024932	0.881906	0.001271	0.883177	CS pos: 48-49. LHM-GH. Pr: 0.1747
CMI002C	noTP	0.990197	0.005661	0.000242	9e-06	0.000251
CMI004C	noTP	0.999772	1e-06	0	0	0
CMI007C	SP	0.000122	1e-05	1e-06	0	1e-06	CS pos: 27-28. TEA-SS. Pr: 0.7678
CMI012C	noTP	0.998392	0.000926	0.000123	2e-05	0.000143
CMI013C	noTP	0.999901	0	0	0	0
CMI014C	noTP	0.999966	0	0	0	0
CMI015C	noTP	0.997211	0.000357	0.002361	4.2e-05	0.002403
CMI016C	noTP	0.639395	0.346058	0.012331	8.4e-05	0.012415
CMI017C	noTP	0.999778	5.6e-05	5e-06	0	5e-06
CMI018C	noTP	0.999916	4.1e-05	1e-06	1e-06	2e-06
CMI020C	noTP	0.992108	0.00676	0.000128	7.8e-05	0.000206
CMI021C	noTP	0.999236	5.5e-05	0.000574	2e-06	0.000576
CMI022C	noTP	0.99971	2e-06	0.000151	2.8e-05	0.000179
CMI023C	noTP	0.994173	0.001981	0.001853	7e-06	0.00186
CMI026C	noTP	0.997806	0.000101	7e-05	5e-06	7.5e-05
CMI027C	noTP	0.999835	2.2e-05	0.000101	2e-06	0.000103
CMI029C	noTP	0.948256	0.001637	0.001912	0.001638	0.00355
CMI030C	noTP	0.999428	3e-05	0.000134	1e-06	0.000135
CMI031C	noTP	0.999774	0.00019	5e-06	0	5e-06
CMI032C	noTP	0.992749	0.00625	0.000403	2.2e-05	0.000425
CMI034C	noTP	0.991862	0.002861	0.000357	0.001907	0.002264
CMT373C	mTP	0.259018	0.568276	0.168236	0.003825	0.172061	CS pos: 51-52. WCC-QQ. Pr: 0.1640
CMI038C	noTP	0.529228	0.063952	0.405238	0.000568	0.405806
CMI040C	cTP	0.034096	0.044009	0.838978	0.082888	0.921866	CS pos: 48-49. LVA-VS. Pr: 0.4945
CMI041C	noTP	0.750652	0.093992	0.148381	0.006136	0.154517
CMI042C	noTP	0.944411	0.014424	0.037784	0.003084	0.040868
CMI043C	noTP	0.999601	6.3e-05	1.6e-05	0	1.6e-05
CMI044C	noTP	0.733126	0.265906	0.000945	1e-06	0.000946
CMI046C	SP	0.000333	2e-06	0	0	0	CS pos: 30-31. VAA-ET. Pr: 0.6630
CMI047C	noTP	0.999963	7e-06	6e-06	0	6e-06
CMI048C	noTP	0.725352	0.011538	0.001512	4.2e-05	0.001554
CMI049C	cTP	0.216017	0.00763	0.775873	0.000437	0.77631	CS pos: 42-43. LRM-RS. Pr: 0.3860
CMI050C	noTP	0.999966	2e-06	0	0	0
CMI051C	cTP	0.459724	0.004272	0.525038	0.01089	0.535928	CS pos: 76-77. LAC-SM. Pr: 0.2428
CMI052C	cTP	0.283	0.002215	0.711963	0.002796	0.714759	CS pos: 54-55. RVR-GT. Pr: 0.4348
CMI054C	noTP	0.994964	0.000116	0.000262	0.000517	0.000779
CMH250C	mTP	0.059383	0.570762	0.032007	0.000178	0.032185	CS pos: 52-53. RRA-AG. Pr: 0.2174
CMI056C	noTP	0.741043	0.030092	0.078094	0.149399	0.227493
CMI058C	noTP	0.999474	4e-06	1e-06	1e-06	2e-06
CMI059C	noTP	0.99545	0.004272	0.000208	2e-05	0.000228
CMI060C	noTP	0.997197	0.001841	4.4e-05	0.000487	0.000531
CMH008C	mTP	0.412628	0.571269	0.014746	0.000189	0.014935	CS pos: 65-66. RCC-SS. Pr: 0.4101
CMI062C	noTP	0.994494	0.002627	4.7e-05	0.000226	0.000273
CMI063C	noTP	0.976303	0.000512	0.021187	0.000333	0.02152
CMI064C	noTP	0.997068	0.000625	0.001372	0.000579	0.001951
CMS188C	mTP	0.049952	0.574236	0.37562	0.000152	0.375772	CS pos: 57-58. VHQ-AT. Pr: 0.2873
CMI066C	noTP	0.999988	0	0	0	0
CMI067C	noTP	0.96113	1.4e-05	0.000397	0.000215	0.000612
CMI068C	SP	0.121751	0.000539	0.000634	7.5e-05	0.000709	CS pos: 27-28. SLP-LN. Pr: 0.4792
CMI070C	SP	0.239677	0.000104	6e-05	1e-06	6.1e-05	CS pos: 37-38. IRA-CA. Pr: 0.5722
CMI072C	noTP	0.435232	0.268054	0.287344	0.008349	0.295693
CMI073C	noTP	0.995931	0.001755	0.00151	0.000351	0.001861
CMI076C	noTP	0.996256	0.002435	0.000876	9e-06	0.000885
CMI077C	noTP	0.791948	0.000445	0.200615	0.000829	0.201444
CMI079C	noTP	0.999969	5e-06	0	0	0
CMI080C	noTP	0.763465	0.013711	0.000384	0.001691	0.002075
CMI082C	cTP	0.393984	0.003244	0.556716	0.045441	0.602157	CS pos: 112-113. AIA-AV. Pr: 0.1416
CMI084C	noTP	0.999371	4.5e-05	0.000276	2.3e-05	0.000299
CMI086C	noTP	0.999796	9.2e-05	1e-06	4e-06	5e-06
CMI087C	noTP	0.999963	1.3e-05	0	0	0
CMI088C	noTP	0.999515	0.000305	1e-06	0	1e-06
CMI089C	noTP	0.99971	0.000116	2e-06	0	2e-06
CMI091C	cTP	0.220647	0.112911	0.661296	0.004306	0.665602	CS pos: 50-51. LTC-TA. Pr: 0.2910
CMI092C	noTP	0.993627	0.00541	3e-06	2e-05	2.3e-05
CMI094C	noTP	0.99956	6.7e-05	1.8e-05	1.2e-05	3e-05
CMH251C	mTP	0.349076	0.575227	0.069335	0.000432	0.069767	CS pos: 72-73. RWL-SA. Pr: 0.4073
CMI096C	noTP	0.617407	0.017766	0.000154	5.8e-05	0.000212
CMI098C	noTP	0.999566	0.00027	6.9e-05	8e-06	7.7e-05
CMI099C	noTP	0.99992	2.6e-05	0	0	0
CMI101C	noTP	0.99994	5.5e-05	0	0	0
CMI102C	noTP	0.999954	0	0	0	0
CMI103C	noTP	0.943025	0.006801	0.046476	0.002431	0.048907
CMI105C	noTP	0.979341	0.001636	0.009124	0.008585	0.017709
CMI106C	noTP	0.996917	0.000911	0.000222	1e-06	0.000223
CMI107C	noTP	0.99965	9.1e-05	7e-06	0	7e-06
CMI108C	noTP	0.999988	3e-06	0	0	0
CMI109C	noTP	0.99999	0	0	0	0
CMI110C	noTP	0.99985	8.1e-05	1e-06	0	1e-06
CMI111C	noTP	0.82585	0.149129	0.024773	0.000153	0.024926
CMI112C	cTP	0.020993	0.158244	0.820403	0.00022	0.820623	CS pos: 67-68. LRS-AG. Pr: 0.4913
CMI113C	noTP	0.998241	1.2e-05	4.3e-05	4e-06	4.7e-05
CMI114C	noTP	0.999935	5.1e-05	2e-06	0	2e-06
CMI117C	noTP	0.871887	0.029886	0.097459	0.000335	0.097794
CMI118C	noTP	0.991849	5.2e-05	0.000391	0.007514	0.007905
CMI119C	noTP	0.999508	1e-06	0	0	0
CMI121C	noTP	0.999901	2.2e-05	0	0	0
CMI122C	noTP	0.993652	0.004236	0.001997	2e-06	0.001999
CMI123C	noTP	0.999547	4e-05	8e-06	1e-06	9e-06
CMI124C	cTP	0.308806	0.168603	0.52067	0.001446	0.522116	CS pos: 44-45. TPR-GS. Pr: 0.3874
CMI125C	noTP	0.999789	5.1e-05	3e-05	0	3e-05
CMI126C	noTP	0.98528	0.012735	0.000342	0.000188	0.00053
CMI127C	noTP	0.998872	0.000252	1e-06	2e-06	3e-06
CMI128C	noTP	0.998659	0.000827	2.5e-05	1.2e-05	3.7e-05
CMI129C	noTP	0.992295	0.007251	2.1e-05	0	2.1e-05
CMI130C	luTP	0.341079	0.000227	0.090623	0.567991	0.658614	CS pos luTP: 73-74. ANA-GA. Pr: 0.5583; CS pos cTP: 44-45. Pr: 0.2684
CMI132C	noTP	0.970801	0.028356	8e-06	0.000109	0.000117
CMI134C	noTP	0.999964	2.3e-05	0	0	0
CMJ068C	mTP	0.372806	0.579361	0.002673	0.00048	0.003153	CS pos: 25-26. VTR-VT. Pr: 0.2348
CMI136C	noTP	0.596708	0.028996	0.124275	0.248028	0.372303
CMI137C	noTP	0.958554	0.004183	0.000898	0.000211	0.001109
CMC090C	mTP	0.410083	0.580289	0.008715	5.2e-05	0.008767	CS pos: 25-26. KCQ-VA. Pr: 0.1892
CMI139C	noTP	0.664596	0.054508	0.257418	0.023393	0.280811
CMI140C	noTP	0.876781	1e-06	1e-06	1e-06	2e-06
CMI142C	noTP	0.669515	0.003133	0.326607	0.000604	0.327211
CMI144C	noTP	0.54623	0.004182	0.007722	0.000978	0.0087
CMI145C	noTP	0.816453	0.16245	0.004522	0.000612	0.005134
CMI146C	noTP	0.9993	2e-05	0.000129	0.000132	0.000261
CMI147C	SP	0.001547	0.000224	3e-06	8e-06	1.1e-05	CS pos: 24-25. IEA-QT. Pr: 0.7708
CMI169C	mTP	0.402147	0.581885	0.015717	0.000228	0.015945	CS pos: 66-67. LRI-SV. Pr: 0.2068
CMP098C	mTP	0.372306	0.582495	0.042938	0.002241	0.045179	CS pos: 44-45. KRG-SA. Pr: 0.1399
CMI151C	noTP	0.999759	7e-06	0	0	0
CMI152C	noTP	0.96717	0.026338	0.000339	0.005871	0.00621
CMI154C	noTP	0.979604	0.013634	0.001251	9.3e-05	0.001344
CMI156C	noTP	0.99987	2e-06	0	0	0
CMI157C	noTP	0.478389	0.257628	0.263424	0.000387	0.263811
CMI158C	noTP	0.995564	0.003135	0.000219	1.3e-05	0.000232
CMI159C	noTP	0.999801	0.000126	1.2e-05	1e-06	1.3e-05
CMI160C	noTP	0.998392	0.001211	0	1.6e-05	1.6e-05
CMI161C	noTP	0.999904	3e-05	2.2e-05	0	2.2e-05
CMI162C	noTP	0.988208	0.000293	0.00197	0.000121	0.002091
CMI163C	noTP	0.988789	0.00929	0.001075	9e-06	0.001084
CMI164C	noTP	0.999647	5e-05	6.8e-05	3.1e-05	9.9e-05
CMI165C	SP	0.002065	0.002964	0.000532	1.1e-05	0.000543	CS pos: 25-26. AKP-AQ. Pr: 0.3202
CMI166C	SP	0.00291	0.00106	0.000368	5.4e-05	0.000422	CS pos: 30-31. CFG-TV. Pr: 0.4647
CMG066C	mTP	0.412977	0.583594	0.001457	0.001759	0.003216	CS pos: 32-33. GLK-LT. Pr: 0.0985
CMO098C	mTP	0.374495	0.58455	0.038027	4.9e-05	0.038076	CS pos: 62-63. RSC-SA. Pr: 0.0909
CMI170C	noTP	0.93057	0.001289	0.067278	0.000334	0.067612
CMI172C	noTP	0.707777	0.038538	0.186235	0.062495	0.24873
CMI173C	noTP	0.999973	1e-06	0	0	0
CMI176C	noTP	0.999975	8e-06	0	0	0
CMI177C	noTP	0.999943	1.1e-05	6e-06	0	6e-06
CMI179C	noTP	0.965966	0.020764	0.012229	0.000272	0.012501
CMI180C	noTP	0.937225	0.051361	0.011162	1.4e-05	0.011176
CMI181C	noTP	0.999996	0	0	0	0
CMI184C	noTP	0.901374	0.074874	0.021896	2.8e-05	0.021924
CMI185C	noTP	0.954536	0.017655	0.019127	0.005701	0.024828
CMJ051C	mTP	0.414708	0.58511	0.0001	3.9e-05	0.000139	CS pos: 13-14. RTF-TQ. Pr: 0.2615
CMI187C	noTP	0.99998	7e-06	6e-06	0	6e-06
CMI189C	noTP	0.983143	0.014396	2.7e-05	2.2e-05	4.9e-05
CMI192C	noTP	0.996922	0.002753	7e-06	8.4e-05	9.1e-05
CMI194C	noTP	0.603646	0.264133	0.075914	0.055852	0.131766
CMI195C	cTP	0.008309	0.000409	0.990977	0.000296	0.991273	CS pos: 53-54. ACC-AP. Pr: 0.3715
CMI196C	cTP	0.009236	0.004588	0.985483	0.000525	0.986008	CS pos: 48-49. VRM-SV. Pr: 0.8684
CMI197C	noTP	0.999875	2e-06	5.8e-05	5e-06	6.3e-05
CMI198C	noTP	0.999894	0.000104	0	0	0
CMI199C	noTP	0.998908	0.000498	2.9e-05	1e-06	3e-05
CMI200C	noTP	0.667338	0.331914	7.6e-05	3.1e-05	0.000107
CMI201C	noTP	0.99076	0.003566	0.001733	5.5e-05	0.001788
CMI202C	noTP	0.982126	0.016894	9.3e-05	4.8e-05	0.000141
CMI203C	noTP	0.997369	0.000291	2.3e-05	0	2.3e-05
CMI204C	noTP	0.600371	0.074457	0.284977	0.039436	0.324413
CMI205C	noTP	0.89561	0.039731	0.063797	0.000834	0.064631
CMI206C	noTP	0.993596	7.1e-05	0.0011	0.000973	0.002073
CMI207C	noTP	0.999991	0	0	0	0
CMI209C	noTP	0.999928	3e-06	0	0	0
CMI210C	noTP	0.99984	6.5e-05	2e-06	7e-06	9e-06
CMI211C	noTP	0.867074	0.104415	0.023047	0.000943	0.02399
CMI212C	noTP	0.98284	0.007478	0.009583	6.1e-05	0.009644
CMI213C	SP	0.015678	0.000867	0.006	0.000118	0.006118	CS pos: 23-24. ITT-HL. Pr: 0.2108
CMI215C	noTP	0.99985	1e-06	0	0	0
CMI216C	noTP	0.832483	4.1e-05	1e-06	1e-06	2e-06
CMI217C	noTP	0.885488	0.000201	0.114182	7.1e-05	0.114253
CML323C	mTP	0.366202	0.589248	0.044072	1.7e-05	0.044089	CS pos: 51-52. RGY-SG. Pr: 0.5510
CMI219C	noTP	0.840102	0.078588	0.080307	0.000604	0.080911
CMI220C	noTP	0.99936	0.000249	0.000276	5.1e-05	0.000327
CMI221C	cTP	0.014781	0.158034	0.826874	0.00019	0.827064	CS pos: 58-59. LRM-QV. Pr: 0.3101
CMI223C	noTP	0.998206	0.000195	1e-06	1e-06	2e-06
CMI224C	noTP	0.889202	0.000964	0.020373	0.089248	0.109621
CMI225C	noTP	0.999362	3.7e-05	0	0	0
CMI226C	noTP	0.995801	0.001112	0.00271	0.000245	0.002955
CMI227C	noTP	0.931375	0.067545	0.000541	2.8e-05	0.000569
CMI229C	noTP	0.993169	0.003615	0.000168	2.9e-05	0.000197
CMH150C	mTP	0.215317	0.589698	0.025554	0.166381	0.191935	CS pos: 47-48. QCT-LS. Pr: 0.1161
CMM214C	mTP	0.409427	0.589823	0.000352	0.000121	0.000473	CS pos: 25-26. RQY-MQ. Pr: 0.2032
CMM062C	mTP	0.258782	0.590527	0.07462	0.000624	0.075244	CS pos: 23-24. TRY-TG. Pr: 0.3475
CMI233C	noTP	0.997997	5.3e-05	0.00125	1.5e-05	0.001265
CMI234C	noTP	0.999879	4.4e-05	0	0	0
CMI236C	noTP	0.998532	1e-06	7e-06	1.9e-05	2.6e-05
CMI237C	noTP	0.999753	2.9e-05	5e-06	3e-06	8e-06
CMT511C	mTP	0.384345	0.59155	0.023335	0.000336	0.023671	CS pos: 50-51. RCF-GS. Pr: 0.5869
CMI240C	noTP	0.671666	0.197927	0.129343	0.000131	0.129474
CMI241C	luTP	0.4062	0.002006	0.019907	0.571548	0.591455	CS pos luTP: 140-141. VES-SA. Pr: 0.3735; CS pos cTP: 81-82. Pr: 0.2251
CMI242C	luTP	0.053206	0.352551	0.117945	0.476283	0.594228	CS pos luTP: 80-81. LYA-KW. Pr: 0.3709; CS pos cTP: 30-31. Pr: 0.3237
CMI243C	noTP	0.99838	0.000338	0.001245	1e-05	0.001255
CMI244C	noTP	0.671342	0.195405	0.133075	0.000112	0.133187
CMI245C	noTP	0.999955	1.4e-05	0	1e-06	1e-06
CMI248C	luTP	6.3e-05	0.00019	0.190343	0.809403	0.999746	CS pos luTP: 61-62. ANA-RI. Pr: 0.9475; CS pos cTP: 54-55. Pr: 0.2536
CMI249C	noTP	0.999874	3.3e-05	0	0	0
CMI250C	noTP	0.999809	0.000165	0	1e-06	1e-06
CMI251C	cTP	0.076527	0.093955	0.82941	4.4e-05	0.829454	CS pos: 61-62. PRM-VA. Pr: 0.2855
CMI252C	noTP	0.615347	0.011875	0.37207	0.000556	0.372626
CMI253C	noTP	0.937941	0.004286	0.001854	0.000376	0.00223
CMI254C	noTP	0.999976	0	0	0	0
CMI255C	noTP	0.996429	0.001086	0.000119	5.7e-05	0.000176
CMI257C	noTP	0.997065	0.001085	1.8e-05	3e-06	2.1e-05
CMI258C	noTP	0.999984	1e-06	5e-06	1e-06	6e-06
CMI260C	noTP	0.98163	0.017544	0.000348	0.000157	0.000505
CMI261C	noTP	0.998059	1.8e-05	1e-06	0	1e-06
CMN179C	mTP	0.26307	0.59401	0.114222	0.028602	0.142824	CS pos: 29-30. RCL-TS. Pr: 0.3810
CMI263C	noTP	0.833335	5.4e-05	0.166549	5.3e-05	0.166602
CMI264C	noTP	0.99989	5.9e-05	1e-06	0	1e-06
CMI265C	noTP	0.758601	0.028004	0.108227	0.002118	0.110345
CMI266C	noTP	0.999982	3e-06	0	0	0
CMI267C	luTP	0.287397	0.183336	0.040718	0.483773	0.524491	CS pos luTP: 86-87. LRG-SD. Pr: 0.3518; CS pos cTP: 47-48. Pr: 0.3368
CMI268C	noTP	0.937972	0.061623	5.3e-05	3e-06	5.6e-05
CMI270C	noTP	0.999349	1.6e-05	3.1e-05	0	3.1e-05
CMI271C	noTP	0.979364	0.001856	0.004793	0.000367	0.00516
CMI273C	noTP	0.981073	1.1e-05	0.018849	5e-06	0.018854
CMI275C	noTP	0.999966	3.2e-05	0	0	0
CMI276C	noTP	0.954638	0.014035	0.007133	0.000795	0.007928
CMI278C	noTP	0.620288	0.003115	0.371542	0.004876	0.376418
CMI281C	cTP	0.017208	0.12876	0.565247	0.288757	0.854004	CS pos: 40-41. MTF-AR. Pr: 0.1816
CMI283C	noTP	0.996806	0.001096	8.8e-05	4e-06	9.2e-05
CMI284C	noTP	0.999165	2e-06	0.000447	0	0.000447
CMI286C	noTP	0.990564	1e-06	0	0	0
CMI288C	noTP	0.992985	0.004665	0.000635	7.9e-05	0.000714
CMI290C	luTP	0.039256	0.063781	0.15701	0.739801	0.896811	CS pos luTP: 72-73. VQA-LT. Pr: 0.8371; CS pos cTP: 34-35. Pr: 0.1814
CMI291C	noTP	0.999461	6e-06	0.000513	1e-06	0.000514
CMI292C	noTP	0.999851	6.1e-05	0	0	0
CMI293C	noTP	0.993233	0.001061	0.005122	1.4e-05	0.005136
CMI294C	noTP	0.998971	0.000236	0.000356	1.7e-05	0.000373
CMI295C	noTP	0.999968	1e-05	0	0	0
CMI298C	noTP	0.763501	0.208849	0.006838	0.003471	0.010309
CMI299C	noTP	0.578819	0.326281	0.09441	0.000287	0.094697
CMI300C	noTP	0.998575	0.00064	1.7e-05	2.4e-05	4.1e-05
CMI301C	SP	0.027003	0.001134	0.000423	9.2e-05	0.000515	CS pos: 26-27. VES-EP. Pr: 0.7475
CMI302C	noTP	0.999938	2.7e-05	6e-06	1e-06	7e-06
CMI304C	noTP	0.590357	0.192101	0.217064	0.000272	0.217336
CMI306C	noTP	0.999542	7e-06	1e-05	0	1e-05
CMI308C	noTP	0.998879	0.000189	0.000862	2e-06	0.000864
CMI310C	noTP	0.999254	0.000388	8.9e-05	8e-06	9.7e-05
CMI311C	noTP	0.999875	2e-06	5.8e-05	5e-06	6.3e-05
CMI312C	noTP	0.999528	4.3e-05	0.000416	0	0.000416
CMI313C	noTP	0.59813	0.203819	0.197671	3.4e-05	0.197705
CMI317C	noTP	0.996295	4.7e-05	0.003436	8e-06	0.003444
CMJ002C	noTP	0.999154	0.000148	4.9e-05	5e-05	9.9e-05
CMJ005C	SP	0.002172	0.002295	5.7e-05	5e-06	6.2e-05	CS pos: 30-31. VAA-LS. Pr: 0.8196
CMJ008C	noTP	0.976741	0.021769	0.000125	0.000198	0.000323
CMJ009C	noTP	0.962197	0.037285	1e-06	8e-06	9e-06
CMJ010C	noTP	0.999577	0.000365	0	0	0
CMJ011C	noTP	0.999971	2e-06	0	0	0
CMJ012C	noTP	0.922663	0.005911	0.029266	0.040881	0.070147
CMJ013C	noTP	0.995461	1.1e-05	0.002665	1.1e-05	0.002676
CMJ014C	noTP	0.891253	0.000619	0.088659	0.001852	0.090511
CMJ015C	noTP	0.942091	0.013472	0.043865	0.000443	0.044308
CMJ016C	cTP	0.144839	0.001311	0.853494	0.00034	0.853834	CS pos: 44-45. WLA-RR. Pr: 0.2947
CMJ018C	noTP	0.991936	0.000412	0.000105	0	0.000105
CMJ019C	noTP	0.860564	0.029876	0.003194	0.000105	0.003299
CMJ020C	cTP	0.191453	0.199247	0.559476	0.049674	0.60915	CS pos: 53-54. NRA-AN. Pr: 0.4817
CMJ021C	noTP	0.895572	0.047666	0.000645	0.000156	0.000801
CMJ023C	noTP	0.999504	7e-06	1.6e-05	0.000406	0.000422
CMJ024C	noTP	0.998655	0.000941	0.000136	1.8e-05	0.000154
CMJ027C	noTP	0.432865	0.316189	0.250416	0.000334	0.25075
CMJ029C	noTP	0.999999	0	0	0	0
CMJ030C	noTP	0.999937	0	5e-06	0	5e-06
CMJ033C	noTP	0.928767	0.003635	0.035513	0.000458	0.035971
CMJ034C	noTP	0.999965	1e-06	0	0	0
CMK210C	mTP	0.405279	0.594383	0.000197	5e-06	0.000202	CS pos: 23-24. RRF-SP. Pr: 0.3359
CMJ037C	noTP	0.997546	0.001933	0.000359	2.8e-05	0.000387
CMJ038C	SP	0.240904	0.100179	0.257067	0.008121	0.265188	CS pos: 34-35. FKG-FN. Pr: 0.4535
CMJ039C	noTP	0.961293	0.008099	3.5e-05	0.027337	0.027372
CMJ042C	cTP	0.002486	0.008381	0.988466	0.000637	0.989103	CS pos: 85-86. VRC-LQ. Pr: 0.4053
CMJ043C	noTP	0.847424	0.131121	0.021236	0.000192	0.021428
CMR440C	mTP	0.099377	0.595702	0.056072	0.005555	0.061627	CS pos: 25-26. TGF-SG. Pr: 0.5475
CMJ045C	noTP	0.933929	0.001271	0.060981	0.003303	0.064284
CMJ046C	noTP	0.84084	0.001316	0.156017	0.001769	0.157786
CMJ047C	cTP	0.007497	0.342948	0.647416	0.002123	0.649539	CS pos: 47-48. RTC-AM. Pr: 0.2640
CMJ049C	noTP	0.999959	1.7e-05	0	0	0
CMJ050C	noTP	0.632931	0.028269	0.338104	0.000631	0.338735
CMJ115C	mTP	0.370185	0.595753	0.03384	9.4e-05	0.033934	CS pos: 39-40. RPL-CS. Pr: 0.4096
CMJ052C	noTP	0.999614	0.000141	1e-06	9e-06	1e-05
CMJ053C	noTP	0.992325	8.4e-05	0.000134	3e-06	0.000137
CMP282C	mTP	0.240711	0.598055	0.09945	0.004707	0.104157	CS pos: 72-73. RCF-AG. Pr: 0.5619
CMT232C	mTP	0.25481	0.60019	0.09216	0.051675	0.143835	CS pos: 28-29. RAW-AG. Pr: 0.3279
CMJ056C	noTP	0.999955	3.3e-05	0	0	0
CMJ057C	noTP	0.988725	0.009526	0.001668	3e-06	0.001671
CMJ060C	noTP	0.997198	9e-06	1.2e-05	1e-06	1.3e-05
CMJ061C	noTP	0.953045	0.046614	2.2e-05	1e-06	2.3e-05
CMJ062C	noTP	0.942757	0.001921	0.002318	0.052012	0.05433
CMJ064C	noTP	0.99999	0	0	0	0
CMJ065C	noTP	0.653793	0.153368	0.192126	0.000218	0.192344
CMQ321C	mTP	0.330413	0.600363	0.06861	0.000443	0.069053	CS pos: 31-32. RAA-AA. Pr: 0.2045
CMJ067C	noTP	0.624013	0.114716	0.161132	0.100094	0.261226
CMM009C	mTP	0.105432	0.607177	0.206798	0.080554	0.287352	CS pos: 53-54. RLL-SQ. Pr: 0.4016
CMJ069C	noTP	0.999838	9.3e-05	0	0	0
CMJ070C	noTP	0.999823	1.4e-05	0.000148	0	0.000148
CMJ072C	noTP	0.444695	0.048738	0.066638	0.435564	0.502202
CMJ073C	noTP	0.999776	0.000124	2.5e-05	1e-06	2.6e-05
CMJ074C	noTP	0.999927	1e-06	0	0	0
CMJ076C	noTP	0.961738	0.000484	0.028855	2.1e-05	0.028876
CMJ077C	noTP	0.99952	7.2e-05	0.000111	1.4e-05	0.000125
CMJ078C	noTP	0.912409	0.014575	0.001576	4.1e-05	0.001617
CMJ079C	noTP	0.961474	0.006006	0.00019	2e-05	0.00021
CMJ080C	noTP	0.999913	1.2e-05	5.5e-05	1e-06	5.6e-05
CMJ081C	cTP	0.110178	0.045463	0.84296	0.001382	0.844342	CS pos: 52-53. LRM-SS. Pr: 0.5466
CMJ082C	noTP	0.985482	0.014209	1.6e-05	1.9e-05	3.5e-05
CMJ083C	noTP	0.999843	2e-06	3e-06	1e-06	4e-06
CMJ084C	cTP	0.376434	0.028012	0.59123	0.004273	0.595503	CS pos: 71-72. VRC-SL. Pr: 0.6488
CMT419C	mTP	0.357266	0.607887	0.033364	0.000136	0.0335	CS pos: 39-40. CQT-FD. Pr: 0.1193
CMJ086C	noTP	0.919512	0.03948	0.036385	0.000522	0.036907
CMJ087C	noTP	0.934466	0.06448	4e-05	3.1e-05	7.1e-05
CMJ088C	noTP	0.998129	0.001296	2.1e-05	0	2.1e-05
CMJ089C	noTP	0.999958	1e-05	3e-06	3e-06	6e-06
CMJ090C	noTP	0.996251	0.001971	0.000321	3.8e-05	0.000359
CMJ091C	noTP	0.992637	0.007155	1.8e-05	3e-06	2.1e-05
CMS128C	mTP	0.357449	0.60867	0.032931	6.2e-05	0.032993	CS pos: 115-116. RGF-AT. Pr: 0.4260
CMJ095C	noTP	0.809472	0.016034	0.171823	0.002498	0.174321
CMJ096C	noTP	0.992676	2.5e-05	0	0	0
CMQ391C	mTP	0.181429	0.609731	0.208698	9e-06	0.208707	CS pos: 32-33. RSY-AI. Pr: 0.2932
CMJ098C	noTP	0.628629	0.369071	0.002183	8.6e-05	0.002269
CMJ099C	mTP	0.384803	0.61129	0.003308	2e-05	0.003328	CS pos: 33-34. RPL-KQ. Pr: 0.1614
CMJ100C	noTP	0.999964	2.9e-05	2e-06	0	2e-06
CMS139C	mTP	0.093888	0.611439	0.293708	0.000432	0.29414	CS pos: 42-43. FYF-SK. Pr: 0.3597
CMJ102C	noTP	0.996168	0.002405	3.8e-05	6e-06	4.4e-05
CMJ103C	noTP	0.993096	0.003003	0.00362	0.000105	0.003725
CMJ105C	luTP	0.10547	0.007731	0.375952	0.510837	0.886789	CS pos luTP: 119-120. VSA-AK. Pr: 0.5552; CS pos cTP: 58-59. Pr: 0.2488
CMJ107C	noTP	0.999728	0.000234	0	0	0
CMJ108C	noTP	0.999944	2e-06	0	2e-06	2e-06
CMJ109C	noTP	0.998801	0.001023	7e-06	0.000129	0.000136
CMJ110C	noTP	0.982986	0.016839	0.000154	1e-06	0.000155
CMJ111C	noTP	0.999938	3.6e-05	7e-06	0	7e-06
CMJ112C	noTP	0.99984	0	0	0	0
CMJ114C	noTP	0.985394	0.000848	0.000111	0.001609	0.00172
CMJ116C	mTP	0.269507	0.612073	0.103003	0.00762	0.110623	CS pos: 47-48. VRY-GD. Pr: 0.6976
CMO263C	mTP	0.173938	0.612192	0.211969	0.00144	0.213409	CS pos: 49-50. RML-AG. Pr: 0.5478
CMJ117C	cTP	0.032009	0.105459	0.862067	0.000416	0.862483	CS pos: 45-46. LRA-QE. Pr: 0.3213
CMJ120C	noTP	0.998933	0.000167	2e-06	1e-06	3e-06
CMJ121C	noTP	0.899637	0.072496	0.02454	0.002288	0.026828
CMJ123C	noTP	0.9997	0.000218	3e-06	0	3e-06
CMJ125C	noTP	0.999964	3.4e-05	0	0	0
CMJ126C	cTP	0.156989	0.06792	0.774821	0.000232	0.775053	CS pos: 66-67. GLQ-AK. Pr: 0.2766
CMJ128C	noTP	0.999809	6.9e-05	0	0	0
CMJ129C	noTP	0.996295	1.2e-05	0	0	0
CMJ130C	cTP	0.472999	0.037875	0.488496	0.000363	0.488859	CS pos: 48-49. LVA-VQ. Pr: 0.5972
CMJ131C	noTP	0.999912	0	3e-06	0	3e-06
CMJ132C	noTP	0.948241	0.051625	2.7e-05	1.1e-05	3.8e-05
CMJ133C	noTP	0.999751	0.000179	1e-06	0	1e-06
CMJ134C	cTP	0.142162	0.04046	0.768232	0.004353	0.772585	CS pos: 53-54. VHA-KR. Pr: 0.2973
CMJ135C	noTP	0.999932	2e-05	4e-06	0	4e-06
CMJ136C	noTP	0.99246	0.000181	0.005942	0.000109	0.006051
CMJ137C	noTP	0.999985	1e-06	0	0	0
CMJ138C	noTP	0.999985	0	1.3e-05	2e-06	1.5e-05
CMJ139C	noTP	0.999954	1e-06	0	0	0
CMJ141C	cTP	0.152929	0.004879	0.840824	0.001252	0.842076	CS pos: 81-82. VQM-SR. Pr: 0.3425
CMJ142C	noTP	0.99933	0.000456	0	0	0
CMJ143C	noTP	0.999167	0.000484	0.000219	1.4e-05	0.000233
CMJ144C	noTP	0.987883	0.002955	0.007865	5.1e-05	0.007916
CMJ145C	noTP	0.999731	7.2e-05	2.6e-05	0	2.6e-05
CMJ146C	noTP	0.60833	0.006193	0.384072	0.001217	0.385289
CMJ148C	noTP	0.99391	3e-05	0	4e-06	4e-06
CMJ149C	noTP	0.982676	0.009188	0.006789	3e-06	0.006792
CMJ151C	noTP	0.964037	0.000928	0.019743	0.014688	0.034431
CMJ152C	noTP	0.881143	0.065538	0.051711	0.001583	0.053294
CMJ153C	noTP	0.994059	2.2e-05	5e-05	0	5e-05
CMJ154C	cTP	0.007974	7.8e-05	0.990991	0.000947	0.991938	CS pos: 44-45. LQA-KF. Pr: 0.2234
CMJ156C	noTP	0.999591	0.000146	5.4e-05	7e-06	6.1e-05
CMJ157C	noTP	0.999833	1.8e-05	0	0	0
CMJ159C	noTP	0.999844	1e-06	0.000148	4e-06	0.000152
CMJ160C	noTP	0.81937	0.104793	0.009485	8.6e-05	0.009571
CMJ161C	noTP	0.525349	0.427301	0.039134	0.003862	0.042996
CMJ162C	noTP	0.867912	0.003226	2.7e-05	2.2e-05	4.9e-05
CMJ163C	noTP	0.724007	0.269573	0.000888	0.000185	0.001073
CMJ164C	noTP	0.999988	1e-06	0	1e-06	1e-06
CMJ165C	noTP	0.999808	1.6e-05	0	0	0
CMJ167C	noTP	0.999999	0	0	0	0
CMJ168C	noTP	0.630592	0.342106	0.024828	0.000138	0.024966
CMT198C	mTP	0.339855	0.613078	0.036858	0.008253	0.045111	CS pos: 51-52. TLC-ND. Pr: 0.1421
CMJ170C	noTP	0.997971	0.000659	4.2e-05	6e-06	4.8e-05
CMJ171C	noTP	0.999997	1e-06	0	0	0
CMJ172C	noTP	0.472548	0.317612	0.170089	0.03737	0.207459
CMJ173C	noTP	0.999967	6e-06	0	0	0
CMJ174C	noTP	0.824338	0.058635	0.115088	0.000102	0.11519
CMJ175C	noTP	0.916108	0.083595	3.4e-05	1.3e-05	4.7e-05
CMJ177C	noTP	0.956948	0.000431	0.000284	1.1e-05	0.000295
CMJ178C	cTP	0.147092	0.094111	0.758329	0.000433	0.758762	CS pos: 49-50. PLC-SA. Pr: 0.3173
CMJ179C	noTP	0.999996	0	0	0	0
CMJ180C	noTP	0.999526	0.000435	2e-06	2.8e-05	3e-05
CMJ181C	noTP	0.999669	3.5e-05	0	1e-06	1e-06
CMJ182C	noTP	0.852831	0.003755	0.057071	0.083884	0.140955
CMJ183C	noTP	0.580796	0.049016	0.108429	0.000663	0.109092
CMJ184C	SP	0.119038	0.00014	6e-06	1e-06	7e-06	CS pos: 40-41. AAA-VN. Pr: 0.8266
CMI232C	mTP	0.379077	0.613666	0.004838	0.002164	0.007002	CS pos: 28-29. LRF-LE. Pr: 0.2957
CMJ186C	noTP	0.999995	0	1e-06	0	1e-06
CMJ188C	cTP	0.005069	0.001428	0.986082	0.007368	0.99345	CS pos: 66-67. TRA-IL. Pr: 0.3025
CMJ189C	noTP	0.999955	5e-06	4e-06	0	4e-06
CMJ191C	cTP	0.022879	0.000714	0.931393	0.045003	0.976396	CS pos: 66-67. SVA-AD. Pr: 0.2258
CMJ195C	noTP	0.999548	0.000408	1.5e-05	0	1.5e-05
CMJ196C	noTP	0.99756	0.000488	0.000136	2.5e-05	0.000161
CMJ197C	noTP	0.999997	1e-06	0	0	0
CMJ198C	noTP	0.437905	0.358838	0.190899	0.012306	0.203205
CMJ199C	noTP	0.886202	0.036324	0.073223	0.003425	0.076648
CMJ200C	noTP	0.999985	1e-06	0	0	0
CMJ201C	noTP	0.999714	6e-06	0.000247	5e-06	0.000252
CMJ202C	noTP	0.636251	0.037524	0.034821	0.291145	0.325966
CMJ203C	noTP	0.999899	2.3e-05	1e-06	0	1e-06
CMO189C	mTP	0.165027	0.615145	0.023036	0.000678	0.023714	CS pos: 29-30. RAD-LV. Pr: 0.2092
CMJ206C	noTP	0.999999	0	0	0	0
CMJ207C	noTP	0.999333	9e-06	0.000132	1e-06	0.000133
CMJ208C	noTP	0.928658	0.009173	0.020596	0.040757	0.061353
CMJ210C	noTP	0.951784	0.028188	0.015343	0.000281	0.015624
CML146C	mTP	0.199141	0.615774	0.044584	0.140266	0.18485	CS pos: 23-24. SVR-AK. Pr: 0.1185
CMJ212C	noTP	0.966377	6e-06	5e-06	1e-06	6e-06
CMJ214C	noTP	0.999835	3.2e-05	0	0	0
CMJ215C	noTP	0.999988	0	9e-06	0	9e-06
CMJ216C	cTP	0.142068	0.017553	0.828741	0.011607	0.840348	CS pos: 52-53. PIA-GR. Pr: 0.2677
CMJ217C	noTP	0.921752	0.030215	0.022257	0.020546	0.042803
CMJ218C	noTP	0.999893	1e-05	0	2e-06	2e-06
CMJ219C	noTP	0.979382	0.013371	0.006651	4.8e-05	0.006699
CMJ221C	noTP	0.998895	0.000144	5.3e-05	6e-06	5.9e-05
CMJ222C	noTP	0.999861	1e-06	1e-06	0	1e-06
CMJ223C	noTP	0.9996	2.5e-05	7e-05	0	7e-05
CMJ225C	cTP	0.086882	0.004762	0.902783	0.005545	0.908328	CS pos: 62-63. ALR-AS. Pr: 0.3329
CMJ226C	noTP	0.999795	1.7e-05	0	0	0
CMJ228C	noTP	0.530528	0.003404	0.454718	0.010256	0.464974
CMJ229C	noTP	0.892435	0.030666	0.069374	0.006441	0.075815
CMJ230C	noTP	0.999185	7.5e-05	7.2e-05	6e-06	7.8e-05
CMJ231C	cTP	0.40473	0.007973	0.584197	0.002986	0.587183	CS pos: 47-48. VSA-AR. Pr: 0.1854
CMJ232C	noTP	0.946301	0.053579	3.2e-05	1e-06	3.3e-05
CMJ233C	noTP	0.995925	2.5e-05	0.003884	0.000113	0.003997
CMJ234C	noTP	0.952764	0.031828	0.013891	0.000601	0.014492
CMT582C	mTP	0.285429	0.616063	0.097758	0.000694	0.098452	CS pos: 27-28. PRH-VT. Pr: 0.2174
CMJ237C	noTP	0.998906	0.000555	0.000366	3e-06	0.000369
CMJ238C	noTP	0.700565	0.291166	0.008144	2.8e-05	0.008172
CMH050C	mTP	0.269172	0.616352	0.076363	0.037979	0.114342	CS pos: 33-34. TRM-GA. Pr: 0.3521
CMJ240C	noTP	0.999926	2e-06	0	0	0
CMJ241C	noTP	0.973559	0.000707	0.00423	0.021469	0.025699
CMJ242C	noTP	0.999999	0	0	0	0
CMJ244C	noTP	0.999713	0.000148	0	0	0
CMJ245C	noTP	0.998299	0.000129	9.4e-05	1.3e-05	0.000107
CMD058C	mTP	0.318225	0.617887	0.040552	3.6e-05	0.040588	CS pos: 77-78. RCF-GS. Pr: 0.6223
CMJ247C	noTP	0.729656	0.005388	0.256411	0.001543	0.257954
CMJ248C	noTP	0.999961	2e-06	0	0	0
CMJ250C	noTP	0.973606	0.015776	0.002452	2.1e-05	0.002473
CMJ252C	noTP	0.997307	0.001391	0.001027	2.4e-05	0.001051
CMA056C	mTP	0.378307	0.618552	0.001586	0.000311	0.001897	CS pos: 74-75. GQY-VS. Pr: 0.1588
CMJ255C	noTP	0.999701	3.6e-05	0.000235	0	0.000235
CMJ256C	noTP	0.999574	0.000321	0	1e-06	1e-06
CMJ257C	noTP	0.858093	0.140929	0.000675	3e-06	0.000678
CMP277C	mTP	0.380306	0.618693	0.000921	3.1e-05	0.000952	CS pos: 39-40. SRS-AS. Pr: 0.2419
CMJ260C	noTP	0.997748	5.9e-05	0.001988	0.000181	0.002169
CMJ261C	noTP	0.999923	8e-06	2.7e-05	0	2.7e-05
CMJ262C	SP	0.003048	0.000306	3e-06	2e-06	5e-06	CS pos: 30-31. VSS-TD. Pr: 0.2800
CMJ263C	noTP	0.607018	0.363135	0.026217	0.000348	0.026565
CMJ265C	SP	0.001107	3.4e-05	0	0	0	CS pos: 25-26. CRA-YL. Pr: 0.9346
CMI065C	mTP	0.365805	0.621061	0.010071	0.002995	0.013066	CS pos: 77-78. VRW-TS. Pr: 0.4154
CMJ269C	noTP	0.999956	3e-06	0	0	0
CMJ270C	noTP	0.949003	0.003986	0.035043	0.008843	0.043886
CMJ272C	noTP	0.993424	2.2e-05	0.006259	7.2e-05	0.006331
CMJ275C	noTP	0.886988	0.086953	0.003575	0.000433	0.004008
CMJ276C	noTP	0.941587	0.035734	0.020176	0.00152	0.021696
CMJ277C	noTP	0.999778	0.00011	8e-06	0	8e-06
CMJ279C	noTP	0.979875	0.001248	0.018666	4.7e-05	0.018713
CMJ281C	noTP	0.984372	0.002884	0.012434	0.00014	0.012574
CMJ282C	noTP	0.999978	0	0	0	0
CMJ284C	noTP	0.872	0.086696	0.041242	2.9e-05	0.041271
CMJ285C	noTP	0.992097	0.006531	7.9e-05	0.000122	0.000201
CMJ286C	noTP	0.999987	0	3e-06	0	3e-06
CMJ288C	noTP	0.999225	0.000607	3.9e-05	7e-06	4.6e-05
CMJ289C	noTP	0.999324	0.000579	0	2.5e-05	2.5e-05
CMJ290C	noTP	0.954677	0.014215	0.007931	0.000269	0.0082
CMJ293C	noTP	0.999801	1.7e-05	0	0	0
CMJ294C	noTP	0.999823	0	0	0	0
CMJ295C	noTP	0.995638	0.003873	5e-06	5e-06	1e-05
CMJ296C	SP	0.006588	2.1e-05	0	0	0	CS pos: 25-26. GLA-LI. Pr: 0.8110
CMJ298C	noTP	0.99953	0.000224	1.1e-05	1e-06	1.2e-05
CMJ300C	noTP	0.999964	2e-06	0	0	0
CMJ301C	noTP	0.900721	0.006087	0.000613	0.000126	0.000739
CMJ302C	noTP	0.999758	0.000231	0	0	0
CMJ303C	SP	0.093968	0.001357	5.1e-05	7e-06	5.8e-05	CS pos: 39-40. GDA-LE. Pr: 0.7850
CMJ305C	cTP	0.018868	0.00282	0.978143	0.000148	0.978291	CS pos: 70-71. PVC-VQ. Pr: 0.2814
CMJ306C	noTP	0.999597	2e-06	1e-06	0	1e-06
CMJ308C	noTP	0.999515	0.000118	1e-06	0	1e-06
CMJ309C	SP	0.021889	0.001404	9.2e-05	7e-06	9.9e-05	CS pos: 27-28. SQT-LL. Pr: 0.7121
CMJ311C	noTP	0.990561	0.002028	0.000454	4.6e-05	0.0005
CMJ313C	noTP	0.997825	5.4e-05	0.000859	4.9e-05	0.000908
CMJ314C	noTP	0.999444	0.000193	4e-06	3e-06	7e-06
CMJ315C	noTP	0.99926	0.000461	2.9e-05	0.000123	0.000152
CMJ316C	noTP	0.999975	2e-06	0	0	0
CMJ318C	noTP	0.95152	0.001587	0.044989	0.00098	0.045969
CMJ319C	noTP	0.997123	0.0007	6e-06	1.6e-05	2.2e-05
CMJ328C	noTP	0.999537	1e-06	0.000374	0	0.000374
CMJ329C	noTP	0.991074	0.00799	0.00076	2.8e-05	0.000788
CMJ330C	noTP	0.999999	0	1e-06	0	1e-06
CMJ331C	cTP	0.001893	0.001314	0.994149	0.002637	0.996786	CS pos: 57-58. VLS-VD. Pr: 0.4177
CMJ333C	noTP	0.99987	3e-06	0	0	0
CMK001C	SP	0.000352	5.5e-05	1e-06	4e-06	5e-06	CS pos: 26-27. VRG-VL. Pr: 0.7398
CMK006C	noTP	0.999528	8e-06	1.2e-05	0	1.2e-05
CMK008C	noTP	0.999927	9e-06	1e-06	1e-06	2e-06
CMK009C	noTP	0.728999	0.021331	0.248123	0.000334	0.248457
CMK010C	noTP	0.999559	2.2e-05	8.2e-05	2e-06	8.4e-05
CMK011C	noTP	0.715885	0.090857	0.192768	0.0002	0.192968
CMK012C	noTP	0.921966	0.040745	0.004339	0.00144	0.005779
CMK013C	noTP	0.998444	6e-06	0.000133	2e-06	0.000135
CMK015C	SP	0.001311	8e-05	2e-06	0	2e-06	CS pos: 31-32. TRA-LF. Pr: 0.8774
CMI262C	mTP	0.213521	0.621336	0.164978	3.1e-05	0.165009	CS pos: 32-33. RAA-AT. Pr: 0.3963
CMK017C	noTP	0.998997	0.000443	0.000185	1e-06	0.000186
CMK019C	noTP	0.99777	3e-06	7e-06	0	7e-06
CMK020C	SP	0.012572	0.016105	0.0036	0.000285	0.003885	CS pos: 23-24. SQT-SL. Pr: 0.4443
CMK022C	noTP	0.958495	0.030344	0.002362	0.000276	0.002638
CMK023C	noTP	0.982136	0.006123	0.003129	7.2e-05	0.003201
CMK024C	noTP	0.985979	0.000502	2e-05	2e-05	4e-05
CMK028C	noTP	0.999854	2e-06	0	0	0
CMK029C	noTP	0.999962	2e-06	9e-06	0	9e-06
CMK030C	noTP	0.998713	6.5e-05	5.9e-05	2e-06	6.1e-05
CMK031C	noTP	0.928247	0.071359	0.00011	2.8e-05	0.000138
CMK032C	noTP	0.998173	5.5e-05	0.001761	2e-06	0.001763
CMK033C	noTP	0.871713	0.004958	0.043989	0.000104	0.044093
CMK034C	noTP	0.903835	0.031916	0.049807	0.000487	0.050294
CMK035C	noTP	0.999519	2e-06	0.00045	2e-06	0.000452
CMK036C	noTP	0.999193	5e-06	3e-05	0	3e-05
CMK037C	noTP	0.999972	1e-05	0	0	0
CML311C	mTP	0.289757	0.628097	0.011819	0.00459	0.016409	CS pos: 23-24. ATF-QS. Pr: 0.1807
CMK039C	noTP	0.99997	0	1e-06	0	1e-06
CMK040C	noTP	0.992569	0.002501	0.004396	2.2e-05	0.004418
CMK041C	noTP	0.792824	0.020387	0.183689	0.002941	0.18663
CMK042C	noTP	0.999934	1e-06	2e-06	0	2e-06
CMK043C	noTP	0.999993	0	2e-06	0	2e-06
CMK044C	noTP	0.999498	2.5e-05	3.2e-05	2e-06	3.4e-05
CMK045C	noTP	0.930194	0.059237	0.006314	0.002372	0.008686
CMK046C	noTP	0.999294	0.000224	2e-05	9e-06	2.9e-05
CMK047C	noTP	0.672878	0.054339	0.001727	0.000579	0.002306
CMK049C	noTP	0.946399	0.053156	1.4e-05	3e-06	1.7e-05
CMK050C	noTP	0.801601	0.014311	0.180004	0.003985	0.183989
CMN259C	mTP	0.150719	0.628173	0.218401	0.000313	0.218714	CS pos: 38-39. RRK-SS. Pr: 0.4251
CMK053C	noTP	0.997674	0.000209	0.00014	2.4e-05	0.000164
CMK054C	noTP	0.999826	9e-05	1e-06	0	1e-06
CMK055C	noTP	0.9999	6.1e-05	1e-05	1.6e-05	2.6e-05
CMK056C	SP	0.0013	0.000357	0.000342	7e-06	0.000349	CS pos: 26-27. TTA-SL. Pr: 0.4889
CMK058C	noTP	0.448881	0.009066	0.248475	0.290279	0.538754
CMK059C	noTP	0.999965	3e-06	0	0	0
CMK060C	noTP	0.592735	0.253887	0.150403	0.002729	0.153132
CMK061C	cTP	0.136278	0.031579	0.825763	0.005989	0.831752	CS pos: 41-42. ALA-LK. Pr: 0.3772
CMK062C	noTP	0.99978	2.3e-05	5e-06	1e-06	6e-06
CMK063C	noTP	0.573394	0.127667	0.294821	0.00232	0.297141
CMK064C	noTP	0.999925	2.1e-05	6e-06	0	6e-06
CMK065C	noTP	0.999981	3e-06	1e-05	4e-06	1.4e-05
CMK066C	noTP	0.996722	0.002608	0.000121	4.9e-05	0.00017
CMK067C	noTP	0.555811	0.056675	0.208187	0.08285	0.291037
CMK068C	noTP	0.999772	0.000192	2e-06	9e-06	1.1e-05
CMK069C	noTP	0.985247	0.009257	0.004994	1.9e-05	0.005013
CMK070C	noTP	0.999972	0	0	0	0
CMK071C	noTP	0.999993	0	0	0	0
CMK072C	SP	0.009875	0.000158	1.3e-05	1.8e-05	3.1e-05	CS pos: 27-28. TGS-EL. Pr: 0.5281
CMK073C	noTP	0.999802	0.000123	1e-06	0	1e-06
CMK074C	cTP	0.469091	0.009655	0.506551	0.013012	0.519563	CS pos: 59-60. IVC-RM. Pr: 0.7500
CMK075C	noTP	0.51329	0.165713	0.181085	0.139413	0.320498
CMK076C	SP	0.016425	0.000363	2e-05	6.7e-05	8.7e-05	CS pos: 32-33. VGG-SL. Pr: 0.3558
CMK078C	SP	0.003586	0.000544	7e-06	5e-06	1.2e-05	CS pos: 32-33. ILG-TS. Pr: 0.8560
CMK079C	noTP	0.999875	0	0	0	0
CMK081C	noTP	0.990048	0.002186	0.007381	0.000123	0.007504
CMK082C	noTP	0.939477	0.048305	0.011457	1.5e-05	0.011472
CMK083C	noTP	0.999967	0	0	0	0
CMK085C	noTP	0.926546	0.000776	1.3e-05	2e-06	1.5e-05
CMK086C	noTP	0.999976	1e-06	0	0	0
CMK087C	noTP	0.448795	0.302026	0.168359	0.000573	0.168932
CMK088C	noTP	0.831614	0.001677	0.079074	0.0002	0.079274
CMK089C	noTP	0.982866	6.7e-05	0.016293	0.00021	0.016503
CMK090C	cTP	0.397335	0.007272	0.539693	0.000377	0.54007	CS pos: 39-40. LRA-RE. Pr: 0.4943
CMK092C	noTP	0.571517	0.000511	0.425387	0.002462	0.427849
CMK093C	noTP	0.631087	0.156551	0.000925	0.000257	0.001182
CMK095C	noTP	0.999886	0	0	0	0
CMK096C	noTP	0.998521	0.001284	4.5e-05	4e-05	8.5e-05
CMK097C	noTP	0.997879	0.000902	0.001045	3e-06	0.001048
CMK098C	SP	0.348494	0.009887	0.176591	0.002255	0.178846	CS pos: 23-24. VRA-RG. Pr: 0.8588
CMK101C	noTP	0.897532	0.064918	0.00229	0.000122	0.002412
CMK102C	noTP	0.999978	9e-06	1.1e-05	0	1.1e-05
CMK105C	cTP	0.198505	0.074398	0.71784	0.009113	0.726953	CS pos: 44-45. SVA-RS. Pr: 0.2879
CMK106C	noTP	0.999955	2e-06	7e-06	0	7e-06
CMK108C	SP	0.01599	0.001281	0.000129	1e-05	0.000139	CS pos: 30-31. VQS-VE. Pr: 0.8364
CMK109C	noTP	0.990995	0.008417	9.1e-05	3e-05	0.000121
CMK110C	noTP	0.999311	2.2e-05	0	0	0
CMR188C	mTP	0.357605	0.628336	0.013522	6e-05	0.013582	CS pos: 36-37. RAL-AG. Pr: 0.2191
CMK113C	noTP	0.954914	0.039801	2.4e-05	2.8e-05	5.2e-05
CMK114C	cTP	0.295259	0.005397	0.698212	0.000946	0.699158	CS pos: 92-93. VRM-AA. Pr: 0.5801
CMK115C	noTP	0.999812	4e-05	1.3e-05	6e-06	1.9e-05
CMK116C	noTP	0.999183	6.2e-05	8.5e-05	0.000586	0.000671
CMK117C	noTP	0.999886	6.9e-05	2e-06	0	2e-06
CMK118C	noTP	0.998613	1e-06	1e-06	1e-06	2e-06
CMK119C	noTP	0.970983	0.025497	0.003168	2.3e-05	0.003191
CMK120C	noTP	0.988632	0.007142	0.000119	3e-06	0.000122
CMK122C	noTP	0.999749	1e-06	1.9e-05	0	1.9e-05
CMK124C	noTP	0.996825	2e-06	0.002434	2.9e-05	0.002463
CMK126C	noTP	0.81541	0.002842	0.000198	0.0112	0.011398
CMK127C	noTP	0.999731	9.5e-05	2.8e-05	1e-06	2.9e-05
CMK128C	cTP	0.220179	0.137404	0.405507	0.00273	0.408237	CS pos: 36-37. VLF-AA. Pr: 0.3399
CMK129C	cTP	0.178622	0.125588	0.694386	0.001184	0.69557	CS pos: 85-86. SRM-AA. Pr: 0.2518
CMK131C	noTP	0.997493	0.001415	0.000126	4e-06	0.00013
CMK132C	noTP	0.999995	0	0	0	0
CMK133C	noTP	0.999916	8e-05	0	0	0
CMK134C	noTP	0.999948	0	1e-06	0	1e-06
CMK135C	SP	0.253422	0.074612	0.10665	0.043309	0.149959	CS pos: 25-26. LQG-VF. Pr: 0.3090
CMK136C	noTP	0.999886	2e-06	0	0	0
CMK137C	noTP	0.999998	0	0	0	0
CMK138C	noTP	0.999728	2.2e-05	1e-06	1e-05	1.1e-05
CMF176C	mTP	0.239874	0.628734	0.128869	0.00235	0.131219	CS pos: 45-46. LRF-LT. Pr: 0.3092
CMK140C	noTP	0.999872	2e-06	1e-06	0	1e-06
CMK141C	noTP	0.998989	0.000693	0.000279	2e-06	0.000281
CMK144C	noTP	0.999674	0.000127	1.3e-05	1e-06	1.4e-05
CMK145C	noTP	0.90869	0.042533	0.039798	0.000839	0.040637
CMK146C	noTP	0.994122	0.00113	0.000189	8.1e-05	0.00027
CMK147C	noTP	0.816463	0.053285	0.127165	0.000218	0.127383
CMK149C	noTP	0.999928	1e-05	2e-06	1.3e-05	1.5e-05
CMK150C	cTP	0.001916	0.00199	0.995808	0.000283	0.996091	CS pos: 59-60. TRM-AV. Pr: 0.6584
CMK151C	noTP	0.8132	0.06935	0.115562	0.001603	0.117165
CMK153C	SP	0.000322	3e-06	0	0	0	CS pos: 29-30. VAA-EA. Pr: 0.5894
CMK154C	SP	0.008954	0.003827	0.000341	4.9e-05	0.00039	CS pos: 25-26. TMA-AG. Pr: 0.7100
CMK155C	noTP	0.999862	1.8e-05	5.4e-05	8e-06	6.2e-05
CMK156C	noTP	0.999627	0.000259	2e-06	0	2e-06
CMK157C	noTP	0.999876	5e-06	2.3e-05	1e-06	2.4e-05
CMK159C	noTP	0.888274	0.055999	0.004364	0.000398	0.004762
CMK161C	noTP	0.999459	1.9e-05	1.9e-05	0	1.9e-05
CMK163C	noTP	0.999645	8.3e-05	0.000112	1.3e-05	0.000125
CMK164C	noTP	0.998621	0.000589	0.000104	6.3e-05	0.000167
CMK165C	noTP	0.999477	3.4e-05	0	0	0
CMK166C	noTP	0.996279	0.00345	2.5e-05	2e-05	4.5e-05
CMK168C	SP	0.000101	2e-06	0	0	0	CS pos: 26-27. TNG-IQ. Pr: 0.5117
CMK170C	SP	0.000222	5.8e-05	1e-06	1e-06	2e-06	CS pos: 30-31. VLA-AR. Pr: 0.6318
CMK172C	noTP	0.962227	0.033584	0.00117	0.000197	0.001367
CMK173C	noTP	0.682527	0.000768	0.000342	1.7e-05	0.000359
CMG009C	mTP	0.314478	0.629801	0.005358	6.6e-05	0.005424	CS pos: 77-78. RVF-SS. Pr: 0.7359
CMK175C	noTP	0.954179	0.015574	0.004501	0.018658	0.023159
CMK176C	luTP	0.217925	0.063405	0.197609	0.519569	0.717178	CS pos luTP: 80-81. ANA-EV. Pr: 0.8649; CS pos cTP: 41-42. Pr: 0.1785
CMP160C	mTP	0.0356	0.630072	0.019606	0.313611	0.333217	CS pos: 28-29. RAQ-SS. Pr: 0.5248
CMK179C	noTP	0.645937	0.274732	0.024842	0.053574	0.078416
CML179C	mTP	0.366327	0.630582	0.001897	0.000188	0.002085	CS pos: 31-32. ALL-QS. Pr: 0.3367
CMK181C	luTP	0.101255	0.051101	0.043583	0.803801	0.847384	CS pos luTP: 85-86. VYA-VP. Pr: 0.8071; CS pos cTP: 58-59. Pr: 0.2426
CMK182C	noTP	0.991706	0.001285	0.002531	0.000102	0.002633
CMK183C	cTP	0.189643	0.190514	0.619413	0.000266	0.619679	CS pos: 63-64. VIC-TA. Pr: 0.4303
CMK184C	cTP	0.030313	0.016815	0.86924	0.08331	0.95255	CS pos: 44-45. PVM-KV. Pr: 0.4175
CMK185C	noTP	0.959066	0.034629	0.000286	0.000695	0.000981
CMK186C	noTP	0.974188	8.2e-05	0.014939	1.7e-05	0.014956
CMK187C	noTP	0.566805	0.220761	0.191157	0.003241	0.194398
CMK188C	noTP	0.99801	0.000384	6e-06	2e-06	8e-06
CMK189C	noTP	0.990406	6e-06	1e-06	0	1e-06
CMK191C	noTP	0.933615	0.056304	0.006184	0.000211	0.006395
CMK192C	noTP	0.99809	0.000742	0.000444	0.000199	0.000643
CMK193C	noTP	0.815469	0.178202	0.005227	0.00022	0.005447
CMK194C	cTP	0.252184	0.034782	0.712182	0.00082	0.713002	CS pos: 61-62. VLA-AT. Pr: 0.5136
CMK196C	noTP	0.999788	2e-06	8e-06	4e-06	1.2e-05
CMK197C	cTP	0.156787	0.032525	0.78857	0.006953	0.795523	CS pos: 56-57. AAR-AA. Pr: 0.3373
CMC043C	mTP	0.354126	0.637449	0.005984	3.1e-05	0.006015	CS pos: 31-32. SAY-LS. Pr: 0.1750
CMK200C	noTP	0.576096	0.270523	0.128572	0.002063	0.130635
CMK203C	noTP	0.999491	0.000136	7.7e-05	1e-06	7.8e-05
CMK204C	cTP	0.004643	0.278311	0.715351	0.001693	0.717044	CS pos: 53-54. VQM-SA. Pr: 0.6675
CMK205C	noTP	0.956011	0.00075	1.9e-05	0.000253	0.000272
CMK206C	noTP	0.964739	0.001017	0.033872	0.00013	0.034002
CMK207C	noTP	0.835034	0.037298	0.092565	0.03419	0.126755
CMK208C	noTP	0.999939	3.3e-05	1e-06	0	1e-06
CMP083C	mTP	0.19832	0.6384	0.161403	0.001716	0.163119	CS pos: 24-25. RSL-QA. Pr: 0.1642
CMK211C	noTP	0.999665	3.8e-05	1e-05	1e-06	1.1e-05
CMK212C	noTP	0.999991	0	0	0	0
CMK215C	noTP	0.997721	0.000181	1.6e-05	3e-06	1.9e-05
CMK217C	noTP	0.767559	0.229844	0.000365	0.000169	0.000534
CMK219C	noTP	0.99793	0.000335	0	0	0
CMK220C	noTP	0.603589	0.238051	0.110107	0.047252	0.157359
CMK221C	noTP	0.999831	0	0	0	0
CMR117C	mTP	0.360145	0.638434	0.000514	0.000309	0.000823	CS pos: 21-22. CLL-ST. Pr: 0.2031
CMK224C	noTP	0.895833	0.017579	0.016296	0.055802	0.072098
CMK225C	noTP	0.998236	0.001048	8.7e-05	4.4e-05	0.000131
CMK227C	noTP	0.490132	0.016141	0.000424	0.003439	0.003863
CMK228C	noTP	0.843308	0.124307	0.029313	0.000561	0.029874
CMK229C	noTP	0.840452	7e-06	0.000137	1e-06	0.000138
CMK230C	noTP	0.840165	0.011326	0.000734	0.013339	0.014073
CMK232C	noTP	0.999858	1.1e-05	6e-06	1e-06	7e-06
CMK233C	noTP	0.99949	0.000263	5.1e-05	1.6e-05	6.7e-05
CMK235C	noTP	0.981677	0.013593	0.0043	6.6e-05	0.004366
CMK236C	noTP	1	0	0	0	0
CMK237C	SP	0.355852	0.013137	0.00022	2.1e-05	0.000241	CS pos: 34-35. TAA-TL. Pr: 0.4814
CMK238C	noTP	0.99995	8e-06	7e-06	0	7e-06
CMK240C	noTP	0.99846	0.000261	1.4e-05	0.000189	0.000203
CMK242C	noTP	0.998689	0.001115	7.4e-05	1e-06	7.5e-05
CMK243C	SP	0.271291	0.15412	0.069728	0.001138	0.070866	CS pos: 21-22. LLA-HQ. Pr: 0.4302
CMK245C	noTP	0.663796	0.16555	0.15822	0.012399	0.170619
CMK247C	noTP	0.918746	0.003738	0.001478	0.000107	0.001585
CMK248C	noTP	0.998961	0.000458	0.000239	8.1e-05	0.00032
CMK251C	noTP	0.986372	0.008581	0.000324	1e-06	0.000325
CMK252C	noTP	0.999491	0.00026	5e-05	7e-05	0.00012
CMK253C	noTP	0.914589	0.069441	0.014595	8.6e-05	0.014681
CMK254C	noTP	0.997303	0.002557	1e-05	1e-06	1.1e-05
CMK255C	noTP	0.999702	8.7e-05	0.000201	0	0.000201
CMK256C	noTP	0.986728	0.000795	0.012175	0.000214	0.012389
CMK258C	noTP	0.999982	4e-06	0	0	0
CMK259C	noTP	0.944232	0.042132	0.011931	0.000134	0.012065
CMD090C	mTP	0.328668	0.639398	0.018528	0.000202	0.01873	CS pos: 32-33. CEL-AT. Pr: 0.3130
CMK262C	luTP	0.008996	0.00363	0.184078	0.803121	0.987199	CS pos luTP: 62-63. SIA-KI. Pr: 0.9699; CS pos cTP: 40-41. Pr: 0.2554
CMK263C	noTP	0.535673	0.261292	0.201513	0.001174	0.202687
CMK265C	noTP	0.999975	5e-06	0	0	0
CMK267C	cTP	0.270704	0.310972	0.401373	0.001653	0.403026	CS pos: 53-54. VVA-GR. Pr: 0.6139
CMK268C	noTP	0.979909	0.016734	0.002671	3e-06	0.002674
CMK269C	noTP	0.99409	0.000271	1.6e-05	1.4e-05	3e-05
CMK271C	noTP	0.999959	1e-06	7e-06	0	7e-06
CMK272C	noTP	0.998553	8.8e-05	0.000992	4e-06	0.000996
CMK273C	noTP	0.89642	0.101629	0.001842	3.6e-05	0.001878
CMT178C	mTP	0.124473	0.645086	0.23009	0.000204	0.230294	CS pos: 90-91. LVL-SS. Pr: 0.3187
CMK275C	noTP	0.998758	1e-05	1e-06	0	1e-06
CMK277C	noTP	0.999963	1.7e-05	0	0	0
CMK278C	noTP	0.886766	0.031106	0.002445	0.025861	0.028306
CMK279C	noTP	0.999376	3.9e-05	0.000447	0.000121	0.000568
CMK280C	noTP	0.999846	6e-05	8e-06	0	8e-06
CMK282C	noTP	0.805761	0.146648	0.014445	0.00077	0.015215
CMK283C	noTP	0.999552	6.5e-05	8.1e-05	0.000219	0.0003
CMK284C	noTP	0.948746	0.047107	0.001343	5e-05	0.001393
CMK285C	noTP	0.99835	0.0006	2.6e-05	2e-06	2.8e-05
CMK288C	cTP	0.308866	0.232262	0.45457	0.003912	0.458482	CS pos: 44-45. NCC-AA. Pr: 0.2071
CMK289C	noTP	0.95266	0.009102	0.008466	0.024033	0.032499
CMK291C	noTP	0.99604	6.7e-05	0.000269	7e-06	0.000276
CMK292C	noTP	0.731489	0.150565	0.113376	0.004076	0.117452
CMK293C	noTP	0.970742	0.002153	0.002793	0.009131	0.011924
CMK294C	noTP	0.999953	1.2e-05	0	1e-06	1e-06
CMK296C	noTP	0.994025	0.000594	1e-05	5e-06	1.5e-05
CMK297C	noTP	0.999673	9e-06	1e-05	1e-06	1.1e-05
CMK299C	noTP	0.932115	0.005419	0.061482	0.000917	0.062399
CMK301C	SP	0.081975	0.002646	1e-05	1e-06	1.1e-05	CS pos: 30-31. CYA-AT. Pr: 0.4723
CMK302C	noTP	0.965979	0.030841	0.000662	0.001193	0.001855
CMK303C	noTP	0.999918	0	0	0	0
CMK304C	noTP	0.999999	0	0	0	0
CMK305C	noTP	0.999882	7.9e-05	3e-06	0	3e-06
CMK306C	noTP	0.535974	0.029673	0.414023	0.019999	0.434022
CMK307C	noTP	0.651848	0.20339	0.028204	0.116349	0.144553
CMK308C	noTP	0.848958	0.134672	0.010321	0.000179	0.0105
CMK309C	noTP	0.990312	0.006457	0.000485	2.1e-05	0.000506
CMK313C	noTP	0.999998	1e-06	0	0	0
CML001C	noTP	0.997311	0.000666	6e-06	1.5e-05	2.1e-05
CML002C	noTP	0.996869	0.000266	0.002404	0.000165	0.002569
CML003C	noTP	0.999972	1e-06	0	0	0
CML004C	noTP	0.99926	0.000461	2.9e-05	0.000123	0.000152
CML005C	noTP	0.84211	0.157368	0.000225	1.3e-05	0.000238
CML007C	noTP	0.997825	5.4e-05	0.000859	4.9e-05	0.000908
CML009C	noTP	0.522785	0.417966	0.004487	0.044253	0.04874
CML010C	noTP	0.835237	0.123999	0.016173	0.002018	0.018191
CML011C	noTP	0.66689	0.332565	3.4e-05	1e-05	4.4e-05
CML012C	noTP	0.99976	0.000187	0	0	0
CML014C	noTP	0.535043	0.454729	0.000842	0.000206	0.001048
CML015C	noTP	0.635044	0.073824	0.29022	7.3e-05	0.290293
CMH153C	mTP	0.279479	0.645403	0.073183	0.000458	0.073641	CS pos: 28-29. SFR-AD. Pr: 0.1076
CML020C	noTP	0.999977	3e-06	0	0	0
CML023C	noTP	0.999923	1e-06	0	0	0
CML025C	noTP	0.999732	3e-06	5e-06	0	5e-06
CML027C	noTP	0.803443	0.117373	0.077936	0.000128	0.078064
CML028C	noTP	0.999946	4e-06	0	0	0
CMH138C	mTP	0.350383	0.647278	0.000753	0.00029	0.001043	CS pos: 65-66. LQF-AA. Pr: 0.1501
CML030C	noTP	0.973007	0.026447	4e-06	3e-06	7e-06
CML032C	noTP	0.718743	0.147479	0.128076	0.002843	0.130919
CML034C	noTP	0.999931	1.2e-05	0	0	0
CML035C	noTP	0.979911	0.002201	0.017458	0.000129	0.017587
CML036C	noTP	0.999646	1.6e-05	3e-06	0	3e-06
CML037C	noTP	0.997841	3.1e-05	0.002009	6.7e-05	0.002076
CML040C	cTP	0.071539	0.271136	0.647756	0.009402	0.657158	CS pos: 37-38. SSL-GS. Pr: 0.1110
CML042C	noTP	0.845858	0.017054	0.125623	0.009628	0.135251
CML043C	noTP	0.999245	0.000121	2.4e-05	2e-06	2.6e-05
CML046C	noTP	0.999245	0.000693	0	1e-06	1e-06
CML047C	cTP	0.090045	0.028923	0.875588	0.005317	0.880905	CS pos: 75-76. QCR-SA. Pr: 0.3498
CML330C	mTP	0.350556	0.649388	1.6e-05	8e-06	2.4e-05	CS pos: 23-24. QRF-ST. Pr: 0.7434
CML050C	noTP	0.999471	8.6e-05	2e-06	0	2e-06
CML052C	noTP	0.98982	0.005209	0.000112	1.6e-05	0.000128
CML054C	noTP	0.932237	0.000728	0.003684	0.001638	0.005322
CML055C	noTP	0.970151	0.007008	0.018348	0.003828	0.022176
CML056C	noTP	0.999148	2.1e-05	1e-06	1.3e-05	1.4e-05
CML057C	noTP	0.995661	0.000184	0.004036	4.6e-05	0.004082
CMR218C	mTP	0.192733	0.654601	0.003186	0.000225	0.003411	CS pos: 33-34. WLC-AA. Pr: 0.1608
CML059C	cTP	0.244971	0.005177	0.740047	0.008508	0.748555	CS pos: 74-75. AVM-SA. Pr: 0.3221
CML061C	noTP	0.999988	5e-06	0	0	0
CML063C	noTP	0.992733	0.004199	0.001691	5e-06	0.001696
CML064C	noTP	0.999933	5.6e-05	0	0	0
CML065C	noTP	0.999715	9e-06	1e-06	3.5e-05	3.6e-05
CML066C	cTP	0.255368	0.025953	0.717149	0.00139	0.718539	CS pos: 51-52. VYA-SS. Pr: 0.1589
CML067C	noTP	0.998005	0.001768	4.8e-05	8e-06	5.6e-05
CML068C	noTP	0.999032	0.000262	0.000523	3e-06	0.000526
CML069C	noTP	0.996995	0.002211	0.000697	5e-06	0.000702
CML072C	noTP	0.997618	0.002113	5.8e-05	1e-05	6.8e-05
CML073C	noTP	0.999795	7e-06	7e-06	0	7e-06
CML074C	noTP	0.996986	0.000185	8e-06	1e-06	9e-06
CML075C	noTP	0.990692	0.003844	0.004793	0.000338	0.005131
CML076C	noTP	0.872249	0.120522	0.00627	0.000256	0.006526
CML077C	noTP	0.999916	0	0	0	0
CML079C	noTP	0.996647	0.000121	0.001667	1.1e-05	0.001678
CMR333C	mTP	0.341143	0.65498	0.001357	1.1e-05	0.001368	CS pos: 36-37. VRG-AS. Pr: 0.4170
CML081C	noTP	0.99996	1.5e-05	5e-06	3e-06	8e-06
CML082C	noTP	0.998163	0.000427	0.001381	0	0.001381
CML083C	noTP	0.998792	0.000737	5.8e-05	7e-06	6.5e-05
CML085C	noTP	0.977643	0.001275	0.005187	0.005692	0.010879
CML086C	noTP	0.999981	2e-06	3e-06	0	3e-06
CML087C	noTP	0.997797	0.000701	0.000165	2e-06	0.000167
CML088C	noTP	0.50984	0.47643	0.013197	3.9e-05	0.013236
CML090C	noTP	0.997898	0.000265	0.001578	1.3e-05	0.001591
CML092C	noTP	0.997955	0.000198	0.000136	0.000139	0.000275
CML093C	noTP	0.999938	1e-06	1e-06	0	1e-06
CML095C	noTP	0.998715	2e-06	0	0	0
CML097C	noTP	0.999998	0	0	0	0
CML098C	noTP	0.522516	0.428046	0.048289	0.000124	0.048413
CML100C	noTP	0.999779	0.000133	3e-06	0	3e-06
CML101C	noTP	0.999595	1.7e-05	0.000177	3e-06	0.00018
CML102C	noTP	0.999974	4e-06	1.7e-05	0	1.7e-05
CML103C	noTP	0.980181	0.000177	0.002939	6.8e-05	0.003007
CML104C	noTP	0.997112	0.000194	5e-06	0	5e-06
CML106C	noTP	0.639751	0.000152	0.359839	0.000227	0.360066
CML107C	noTP	0.999583	1.4e-05	0.000386	2e-06	0.000388
CML108C	noTP	0.99821	0.001033	0.000367	5e-06	0.000372
CML110C	noTP	0.998177	0.000801	0.000331	8.1e-05	0.000412
CML111C	noTP	0.999851	1.5e-05	0	0	0
CML112C	noTP	0.996082	0.003221	0.000139	5e-06	0.000144
CML113C	cTP	0.08463	0.101152	0.813909	0.000154	0.814063	CS pos: 54-55. IRA-SA. Pr: 0.6551
CML115C	noTP	0.999598	0.00015	5.6e-05	2e-06	5.8e-05
CML116C	noTP	0.938622	0.003895	0.024597	0.032438	0.057035
CML117C	noTP	0.527995	0.030762	0.384207	0.000491	0.384698
[truncated: 2,804 more rows]
